# Supplementary material for: 5-Cyclo­hexyl-3-(2-fluoro­phenyl­sulfon­yl)-2-methyl-1-benzo­furan
Source: Acta Crystallogr Sect E Struct Rep Online. 2014 Mar 22;70(Pt 4):o466. doi: 10.1107/S1600536814005960 (PMC3998567; doi:10.1107/S1600536814005960)
Supplement: Supplementary file 1 [file e-70-0o466-sup1.cif]

##############################################################################
#                                                                            #
# This CIF contains the data in a paper accepted for publication in          #
# Acta Crystallographica Section E. It conforms to the requirements of       #
# Notes for Authors for Acta Crystallographica Section E, and has been       #
# peer reviewed under the auspices of the IUCr Commission on Journals.       #
#                                                                            #
# Full details of the Crystallographic Information File format               #
# are given in the paper "The Crystallographic Information File (CIF):       #
# a New Standard Archive File for Crystallography" by S. R. Hall, F. H.      #
# Allen and I. D. Brown [Acta Cryst. (1991), A47, 655-685].                  #
#                                                                            #
# The current version of the core CIF dictionary is obtainable from          #
# ftp://ftp.iucr.org/pub/cif_core.dic.                                       #
#                                                                            #
# Software is freely available for graphical display of the structure(s)     #
# in this CIF. For information consult the CIF software page                 #
# http://www.iucr.org/resources/cif/software.                                #
#                                                                            #
# This file may be used for bona fide research purposes within the           #
# scientific community so long as proper attribution is given to the journal # 
# article from which it was obtained.                                        #
#                                                                            #
##############################################################################
data_I
_database_code_depnum_ccdc_archive 'CCDC 992238'
_audit_creation_method     'form.cif (version 2.0)'
_journal_data_validation_number     ?
_journal_date_recd_electronic     2014-03-13
_journal_date_accepted     2014-03-18
_journal_name_full     'Acta Crystallographica, Section E'
_journal_year     2014
_journal_volume     70
_journal_issue      4
_journal_page_first     o466
_journal_page_last     o466
_journal_paper_category     QO
_journal_paper_doi     10.1107/S1600536814005960
_journal_coeditor_code     ZS2290
_publ_contact_author_name     'Prof. Uk Lee'
_publ_contact_author_address
;
 Department of Chemistry, Pukyong National University, 599-1 Daeyeon 3-dong
 Nam-gu, Busan 608-737, Republic of Korea
;
_publ_contact_author_email     'uklee@pknu.ac.kr'
_publ_contact_author_fax     '+82-51-629-5583'
_publ_contact_author_phone     '+82-51-629-5596'
_publ_section_title
;
5-Cyclohexyl-3-(2-fluorophenylsulfonyl)-2-methyl-1-benzofuran
;
loop_
    _publ_author_name
    _publ_author_address
    'Choi, Hong Dae'
;
 Department of Chemistry, Dongeui University, San 24 Kaya-dong
 Busanjin-gu, Busan 614-714, Republic of Korea
;
    'Seo, Pil Ja'
;
 Department of Chemistry, Dongeui University, San 24 Kaya-dong
 Busanjin-gu, Busan 614-714, Republic of Korea
;
    'Lee, Uk'
;
 Department of Chemistry, Pukyong National University,
 599-1 Daeyeon 3-dong
 Nam-gu, Busan 608-737, Republic of Korea
;
_publ_section_synopsis     .
_chemical_name_systematic
;
5-Cyclohexyl-3-(2-fluorophenylsulfonyl)-2-methyl-1-benzofuran
;
_chemical_name_common     ?
_chemical_formula_moiety     'C21 H21 F O3 S'
_chemical_formula_sum     'C21 H21 F O3 S'
_chemical_formula_iupac     'C21 H21 F O3 S'
_chemical_formula_weight     372.44
_chemical_melting_point_gt     437
_chemical_melting_point_lt     438
_symmetry_cell_setting     triclinic
_symmetry_space_group_name_H-M     'P -1'
_symmetry_space_group_name_Hall     '-P 1'
loop_
    _symmetry_equiv_pos_as_xyz
    'x, y, z'
    '-x, -y, -z'
_cell_length_a     9.0481(2)
_cell_length_b     10.5301(2)
_cell_length_c     10.6312(2)
_cell_angle_alpha     106.0250(10)
_cell_angle_beta     92.5610(10)
_cell_angle_gamma     110.8520(10)
_cell_volume     898.19(3)
_cell_formula_units_Z     2
_cell_measurement_reflns_used     3275
_cell_measurement_theta_min     2.57
_cell_measurement_theta_max     28.03
_cell_measurement_temperature     173(2)
_exptl_crystal_description     'block'
_exptl_crystal_colour     'colourless'
_exptl_crystal_size_max     0.32
_exptl_crystal_size_mid     0.18
_exptl_crystal_size_min     0.15
_exptl_crystal_density_diffrn     1.377
_exptl_crystal_density_meas     ?
_exptl_crystal_density_method     'not measured'
_exptl_crystal_F_000     392
_exptl_absorpt_coefficient_mu     0.208
_exptl_absorpt_correction_type     multi-scan
_exptl_absorpt_process_details     '(<i>SADABS</i>; Bruker, 2009)'
_exptl_absorpt_correction_T_min     0.6827
_exptl_absorpt_correction_T_max     0.7457
_exptl_special_details     ?
_diffrn_ambient_temperature     173(2)
_diffrn_radiation_type     MoK\a
_diffrn_radiation_wavelength     0.71073
_diffrn_radiation_source     'rotating anode'
_diffrn_radiation_monochromator     'graphite multilayer'
_diffrn_measurement_device_type     'Bruker SMART APEXII CCD'
_diffrn_measurement_method     '\f and \w scans'
_diffrn_detector_area_resol_mean     10.0
_diffrn_reflns_number     16579
_diffrn_reflns_av_R_equivalents     0.0238
_diffrn_reflns_av_sigmaI/netI     0.0214
_diffrn_reflns_theta_min     2.02
_diffrn_reflns_theta_max     28.32
_diffrn_reflns_theta_full     28.32
_diffrn_measured_fraction_theta_max     0.991
_diffrn_measured_fraction_theta_full     0.991
_diffrn_reflns_limit_h_min     -12
_diffrn_reflns_limit_h_max     12
_diffrn_reflns_limit_k_min     -14
_diffrn_reflns_limit_k_max     12
_diffrn_reflns_limit_l_min     -14
_diffrn_reflns_limit_l_max     13
_diffrn_standards_number     0
_diffrn_standards_interval_count     ?
_diffrn_standards_interval_time     ?
_diffrn_standards_decay_%     ?
_refine_special_details
;
 Refinement of F^2^ against ALL reflections.  The weighted R-factor wR and
 goodness of fit S are based on F^2^, conventional R-factors R are based
 on F, with F set to zero for negative F^2^. The threshold expression of
 F^2^ > 2sigma(F^2^) is used only for calculating R-factors(gt) etc. and is
 not relevant to the choice of reflections for refinement.  R-factors based
 on F^2^ are statistically about twice as large as those based on F, and R-
 factors based on ALL data will be even larger.
;
_reflns_number_total     4423
_reflns_number_gt     3920
_reflns_threshold_expression     I>2\s(I)
_refine_ls_structure_factor_coef     Fsqd
_refine_ls_matrix_type     full
_refine_ls_R_factor_all     0.0442
_refine_ls_R_factor_gt     0.0395
_refine_ls_wR_factor_gt     0.1051
_refine_ls_wR_factor_ref     0.1090
_refine_ls_goodness_of_fit_ref     1.040
_refine_ls_restrained_S_all     1.040
_refine_ls_number_reflns     4423
_refine_ls_number_parameters     236
_refine_ls_number_restraints     0
_refine_ls_hydrogen_treatment     constr
_refine_ls_weighting_scheme     calc
_refine_ls_weighting_details
         'calc w=1/[\s^2^(Fo^2^)+(0.0546P)^2^+0.3871P] where P=(Fo^2^+2Fc^2^)/3'
_atom_sites_solution_hydrogens     difmap
_atom_sites_solution_primary     direct
_atom_sites_solution_secondary     difmap
_refine_ls_shift/su_max     0.000
_refine_ls_shift/su_mean     0.000
_refine_diff_density_max     0.378
_refine_diff_density_min     -0.373
_refine_ls_extinction_method     none
_refine_ls_extinction_coef     ?
loop_
    _atom_type_symbol
    _atom_type_description
    _atom_type_scat_dispersion_real
    _atom_type_scat_dispersion_imag
    _atom_type_scat_source
    'C' 'C' 0.0033 0.0016
                         'International Tables Vol C Tables 4.2.6.8 and 6.1.1.4'
    'H' 'H' 0.0000 0.0000
                         'International Tables Vol C Tables 4.2.6.8 and 6.1.1.4'
    'O' 'O' 0.0106 0.0060
                         'International Tables Vol C Tables 4.2.6.8 and 6.1.1.4'
    'F' 'F' 0.0171 0.0103
                         'International Tables Vol C Tables 4.2.6.8 and 6.1.1.4'
    'S' 'S' 0.1246 0.1234
                         'International Tables Vol C Tables 4.2.6.8 and 6.1.1.4'
_computing_data_collection     '<i>APEX2</i> (Bruker, 2009)'
_computing_cell_refinement     '<i>SAINT</i> (Bruker, 2009)'
_computing_data_reduction     '<i>SAINT</i> (Bruker, 2009)'
_computing_structure_solution     '<i>SHELXS97</i> (Sheldrick, 2008)'
_computing_structure_refinement     '<i>SHELXL97</i> (Sheldrick, 2008)'
_computing_molecular_graphics
;
<i>ORTEP-3 for Windows</i>  (Farrugia, 2012) and
<i>DIAMOND</i> (Brandenburg, 1998)
;
_computing_publication_material     '<i>SHELXL97</i> (Sheldrick, 2008)'
loop_
    _atom_site_type_symbol
    _atom_site_label
    _atom_site_fract_x
    _atom_site_fract_y
    _atom_site_fract_z
    _atom_site_U_iso_or_equiv
    _atom_site_adp_type
    _atom_site_calc_flag
    _atom_site_refinement_flags
    _atom_site_occupancy
    _atom_site_symmetry_multiplicity
    _atom_site_disorder_assembly
    _atom_site_disorder_group
    S S1 0.23801(4) 0.57051(4) 0.70681(3) 0.02569(11) Uani d . 1 2 . .
    F F1 0.28674(11) 0.45682(12) 0.92462(9) 0.0410(2) Uani d . 1 2 . .
    O O1 0.53546(11) 0.38158(11) 0.59971(10) 0.0263(2) Uani d . 1 2 . .
    O O2 0.15677(13) 0.59421(12) 0.60205(11) 0.0343(2) Uani d . 1 2 . .
    O O3 0.34140(14) 0.69153(11) 0.81440(11) 0.0354(3) Uani d . 1 2 . .
    C C1 0.34106(16) 0.46540(14) 0.63767(13) 0.0233(3) Uani d . 1 2 . .
    C C2 0.27505(16) 0.33440(14) 0.52683(13) 0.0225(3) Uani d . 1 2 . .
    C C3 0.12613(16) 0.25272(14) 0.44701(14) 0.0254(3) Uani d . 1 2 . .
    H H3 0.0394 0.2835 0.4575 0.030 Uiso calc R 1 2 . .
    C C4 0.10766(17) 0.12480(15) 0.35152(14) 0.0276(3) Uani d . 1 2 . .
    C C5 0.23950(19) 0.08429(16) 0.33530(15) 0.0318(3) Uani d . 1 2 . .
    H H5 0.2257 -0.0022 0.2686 0.038 Uiso calc R 1 2 . .
    C C6 0.38875(18) 0.16516(16) 0.41251(15) 0.0309(3) Uani d . 1 2 . .
    H H6 0.4774 0.1373 0.4000 0.037 Uiso calc R 1 2 . .
    C C7 0.40081(16) 0.28817(15) 0.50839(14) 0.0248(3) Uani d . 1 2 . .
    C C8 0.49546(16) 0.48773(15) 0.67799(13) 0.0247(3) Uani d . 1 2 . .
    C C9 -0.05240(18) 0.02861(15) 0.26472(16) 0.0320(3) Uani d . 1 2 . .
    H H9 -0.0466 -0.0665 0.2220 0.038 Uiso calc R 1 2 . .
    C C10 -0.08901(18) 0.08408(18) 0.15404(15) 0.0346(3) Uani d . 1 2 . .
    H H10A -0.0001 0.0985 0.1017 0.042 Uiso calc R 1 2 . .
    H H10B -0.0975 0.1777 0.1930 0.042 Uiso calc R 1 2 . .
    C C11 -0.2454(2) -0.0209(2) 0.06288(17) 0.0457(4) Uani d . 1 2 . .
    H H11A -0.2689 0.0201 -0.0052 0.055 Uiso calc R 1 2 . .
    H H11B -0.2325 -0.1110 0.0167 0.055 Uiso calc R 1 2 . .
    C C12 -0.38452(19) -0.05379(19) 0.13816(18) 0.0398(4) Uani d . 1 2 . .
    H H12A -0.4088 0.0329 0.1722 0.048 Uiso calc R 1 2 . .
    H H12B -0.4803 -0.1295 0.0771 0.048 Uiso calc R 1 2 . .
    C C13 -0.3493(2) -0.1026(2) 0.2526(2) 0.0520(5) Uani d . 1 2 . .
    H H13A -0.3422 -0.1974 0.2178 0.062 Uiso calc R 1 2 . .
    H H13B -0.4383 -0.1133 0.3047 0.062 Uiso calc R 1 2 . .
    C C14 -0.1923(2) 0.0033(2) 0.34305(19) 0.0509(5) Uani d . 1 2 . .
    H H14A -0.1703 -0.0346 0.4141 0.061 Uiso calc R 1 2 . .
    H H14B -0.2030 0.0954 0.3852 0.061 Uiso calc R 1 2 . .
    C C15 0.62304(18) 0.59702(17) 0.78620(15) 0.0318(3) Uani d . 1 2 . .
    H H15A 0.5870 0.6729 0.8309 0.048 Uiso calc R 1 2 . .
    H H15B 0.7197 0.6380 0.7494 0.048 Uiso calc R 1 2 . .
    H H15C 0.6469 0.5526 0.8501 0.048 Uiso calc R 1 2 . .
    C C16 0.08913(16) 0.45768(15) 0.77301(14) 0.0255(3) Uani d . 1 2 . .
    C C17 -0.07163(18) 0.41291(16) 0.72256(15) 0.0315(3) Uani d . 1 2 . .
    H H17 -0.1022 0.4380 0.6491 0.038 Uiso calc R 1 2 . .
    C C18 -0.18705(19) 0.33113(17) 0.78072(18) 0.0376(4) Uani d . 1 2 . .
    H H18 -0.2973 0.3007 0.7473 0.045 Uiso calc R 1 2 . .
    C C19 -0.1428(2) 0.29361(17) 0.88695(17) 0.0374(4) Uani d . 1 2 . .
    H H19 -0.2231 0.2390 0.9268 0.045 Uiso calc R 1 2 . .
    C C20 0.0174(2) 0.33479(17) 0.93587(16) 0.0342(3) Uani d . 1 2 . .
    H H20 0.0482 0.3075 1.0077 0.041 Uiso calc R 1 2 . .
    C C21 0.13039(17) 0.41607(16) 0.87779(14) 0.0293(3) Uani d . 1 2 . .
loop_
    _atom_site_aniso_label
    _atom_site_aniso_U_11
    _atom_site_aniso_U_22
    _atom_site_aniso_U_33
    _atom_site_aniso_U_12
    _atom_site_aniso_U_13
    _atom_site_aniso_U_23
    S1 0.02763(18) 0.02397(18) 0.02401(18) 0.01045(14) 0.00101(13) 0.00503(13)
    F1 0.0303(5) 0.0630(6) 0.0340(5) 0.0184(5) 0.0005(4) 0.0216(5)
    O1 0.0215(5) 0.0309(5) 0.0253(5) 0.0089(4) 0.0023(4) 0.0084(4)
    O2 0.0394(6) 0.0362(6) 0.0336(6) 0.0197(5) 0.0025(5) 0.0142(5)
    O3 0.0368(6) 0.0255(5) 0.0337(6) 0.0086(4) -0.0001(5) -0.0009(4)
    C1 0.0234(6) 0.0234(6) 0.0205(6) 0.0065(5) 0.0022(5) 0.0065(5)
    C2 0.0239(6) 0.0223(6) 0.0205(6) 0.0071(5) 0.0038(5) 0.0079(5)
    C3 0.0231(6) 0.0238(6) 0.0273(7) 0.0070(5) 0.0009(5) 0.0082(5)
    C4 0.0290(7) 0.0223(6) 0.0272(7) 0.0056(5) -0.0003(5) 0.0077(5)
    C5 0.0374(8) 0.0248(7) 0.0292(7) 0.0118(6) 0.0033(6) 0.0031(6)
    C6 0.0302(7) 0.0318(7) 0.0327(8) 0.0150(6) 0.0070(6) 0.0086(6)
    C7 0.0219(6) 0.0273(7) 0.0238(6) 0.0065(5) 0.0034(5) 0.0100(5)
    C8 0.0251(6) 0.0263(6) 0.0221(6) 0.0075(5) 0.0033(5) 0.0100(5)
    C9 0.0326(7) 0.0203(6) 0.0352(8) 0.0059(6) -0.0056(6) 0.0040(6)
    C10 0.0299(7) 0.0409(8) 0.0268(7) 0.0060(6) 0.0033(6) 0.0112(6)
    C11 0.0358(9) 0.0595(11) 0.0302(8) 0.0076(8) -0.0027(7) 0.0117(8)
    C12 0.0289(8) 0.0385(9) 0.0431(9) 0.0060(7) -0.0025(7) 0.0096(7)
    C13 0.0365(9) 0.0476(10) 0.0545(11) -0.0088(8) -0.0055(8) 0.0247(9)
    C14 0.0373(9) 0.0574(11) 0.0387(9) -0.0108(8) -0.0028(7) 0.0252(9)
    C15 0.0266(7) 0.0334(8) 0.0284(7) 0.0063(6) -0.0041(6) 0.0074(6)
    C16 0.0262(7) 0.0264(6) 0.0226(6) 0.0117(5) 0.0032(5) 0.0039(5)
    C17 0.0289(7) 0.0324(7) 0.0306(7) 0.0136(6) -0.0001(6) 0.0043(6)
    C18 0.0265(7) 0.0330(8) 0.0466(9) 0.0093(6) 0.0032(7) 0.0055(7)
    C19 0.0366(8) 0.0283(7) 0.0439(9) 0.0107(6) 0.0135(7) 0.0076(7)
    C20 0.0406(8) 0.0345(8) 0.0306(8) 0.0172(7) 0.0098(6) 0.0108(6)
    C21 0.0279(7) 0.0337(7) 0.0252(7) 0.0138(6) 0.0017(5) 0.0054(6)
_geom_special_details
;
 All esds (except the esd in the dihedral angle between two l.s. planes)
 are estimated using the full covariance matrix.  The cell esds are taken
 into account individually in the estimation of esds in distances, angles
 and torsion angles; correlations between esds in cell parameters are only
 used when they are defined by crystal symmetry.  An approximate (isotropic)
 treatment of cell esds is used for estimating esds involving l.s. planes.
;
loop_
    _geom_bond_atom_site_label_1
    _geom_bond_atom_site_label_2
    _geom_bond_site_symmetry_2
    _geom_bond_distance
    _geom_bond_publ_flag
    S1 O2 . 1.4331(11) ?
    S1 O3 . 1.4347(11) ?
    S1 C1 . 1.7267(14) ?
    S1 C16 . 1.7688(15) ?
    F1 C21 . 1.3492(17) ?
    O1 C8 . 1.3690(17) ?
    O1 C7 . 1.3814(16) ?
    C1 C8 . 1.3593(19) ?
    C1 C2 . 1.4495(18) ?
    C2 C7 . 1.3900(19) ?
    C2 C3 . 1.3948(18) ?
    C3 C4 . 1.3938(19) ?
    C3 H3 . 0.9500 ?
    C4 C5 . 1.405(2) ?
    C4 C9 . 1.5149(19) ?
    C5 C6 . 1.385(2) ?
    C5 H5 . 0.9500 ?
    C6 C7 . 1.374(2) ?
    C6 H6 . 0.9500 ?
    C8 C15 . 1.4781(19) ?
    C9 C10 . 1.523(2) ?
    C9 C14 . 1.531(2) ?
    C9 H9 . 1.0000 ?
    C10 C11 . 1.528(2) ?
    C10 H10A . 0.9900 ?
    C10 H10B . 0.9900 ?
    C11 C12 . 1.509(2) ?
    C11 H11A . 0.9900 ?
    C11 H11B . 0.9900 ?
    C12 C13 . 1.508(3) ?
    C12 H12A . 0.9900 ?
    C12 H12B . 0.9900 ?
    C13 C14 . 1.531(2) ?
    C13 H13A . 0.9900 ?
    C13 H13B . 0.9900 ?
    C14 H14A . 0.9900 ?
    C14 H14B . 0.9900 ?
    C15 H15A . 0.9800 ?
    C15 H15B . 0.9800 ?
    C15 H15C . 0.9800 ?
    C16 C21 . 1.386(2) ?
    C16 C17 . 1.389(2) ?
    C17 C18 . 1.388(2) ?
    C17 H17 . 0.9500 ?
    C18 C19 . 1.382(2) ?
    C18 H18 . 0.9500 ?
    C19 C20 . 1.386(2) ?
    C19 H19 . 0.9500 ?
    C20 C21 . 1.373(2) ?
    C20 H20 . 0.9500 ?
loop_
    _geom_angle_atom_site_label_1
    _geom_angle_atom_site_label_2
    _geom_angle_atom_site_label_3
    _geom_angle_site_symmetry_1
    _geom_angle_site_symmetry_3
    _geom_angle
    _geom_angle_publ_flag
    O2 S1 O3 . . 118.98(7) ?
    O2 S1 C1 . . 108.44(7) ?
    O3 S1 C1 . . 109.88(7) ?
    O2 S1 C16 . . 106.95(7) ?
    O3 S1 C16 . . 108.27(7) ?
    C1 S1 C16 . . 103.14(6) ?
    C8 O1 C7 . . 107.02(10) ?
    C8 C1 C2 . . 107.83(12) ?
    C8 C1 S1 . . 126.81(11) ?
    C2 C1 S1 . . 125.35(10) ?
    C7 C2 C3 . . 119.77(13) ?
    C7 C2 C1 . . 104.36(12) ?
    C3 C2 C1 . . 135.83(13) ?
    C4 C3 C2 . . 118.38(13) ?
    C4 C3 H3 . . 120.8 ?
    C2 C3 H3 . . 120.8 ?
    C3 C4 C5 . . 119.56(13) ?
    C3 C4 C9 . . 121.05(13) ?
    C5 C4 C9 . . 119.40(13) ?
    C6 C5 C4 . . 122.76(14) ?
    C6 C5 H5 . . 118.6 ?
    C4 C5 H5 . . 118.6 ?
    C7 C6 C5 . . 115.93(14) ?
    C7 C6 H6 . . 122.0 ?
    C5 C6 H6 . . 122.0 ?
    C6 C7 O1 . . 125.87(13) ?
    C6 C7 C2 . . 123.55(13) ?
    O1 C7 C2 . . 110.57(12) ?
    C1 C8 O1 . . 110.21(12) ?
    C1 C8 C15 . . 134.27(13) ?
    O1 C8 C15 . . 115.50(12) ?
    C4 C9 C10 . . 112.58(12) ?
    C4 C9 C14 . . 113.05(13) ?
    C10 C9 C14 . . 109.00(14) ?
    C4 C9 H9 . . 107.3 ?
    C10 C9 H9 . . 107.3 ?
    C14 C9 H9 . . 107.3 ?
    C9 C10 C11 . . 111.03(13) ?
    C9 C10 H10A . . 109.4 ?
    C11 C10 H10A . . 109.4 ?
    C9 C10 H10B . . 109.4 ?
    C11 C10 H10B . . 109.4 ?
    H10A C10 H10B . . 108.0 ?
    C12 C11 C10 . . 112.06(14) ?
    C12 C11 H11A . . 109.2 ?
    C10 C11 H11A . . 109.2 ?
    C12 C11 H11B . . 109.2 ?
    C10 C11 H11B . . 109.2 ?
    H11A C11 H11B . . 107.9 ?
    C13 C12 C11 . . 111.81(15) ?
    C13 C12 H12A . . 109.3 ?
    C11 C12 H12A . . 109.3 ?
    C13 C12 H12B . . 109.3 ?
    C11 C12 H12B . . 109.3 ?
    H12A C12 H12B . . 107.9 ?
    C12 C13 C14 . . 111.71(14) ?
    C12 C13 H13A . . 109.3 ?
    C14 C13 H13A . . 109.3 ?
    C12 C13 H13B . . 109.3 ?
    C14 C13 H13B . . 109.3 ?
    H13A C13 H13B . . 107.9 ?
    C13 C14 C9 . . 111.01(16) ?
    C13 C14 H14A . . 109.4 ?
    C9 C14 H14A . . 109.4 ?
    C13 C14 H14B . . 109.4 ?
    C9 C14 H14B . . 109.4 ?
    H14A C14 H14B . . 108.0 ?
    C8 C15 H15A . . 109.5 ?
    C8 C15 H15B . . 109.5 ?
    H15A C15 H15B . . 109.5 ?
    C8 C15 H15C . . 109.5 ?
    H15A C15 H15C . . 109.5 ?
    H15B C15 H15C . . 109.5 ?
    C21 C16 C17 . . 119.12(14) ?
    C21 C16 S1 . . 120.80(11) ?
    C17 C16 S1 . . 120.05(11) ?
    C18 C17 C16 . . 119.21(15) ?
    C18 C17 H17 . . 120.4 ?
    C16 C17 H17 . . 120.4 ?
    C19 C18 C17 . . 120.51(15) ?
    C19 C18 H18 . . 119.7 ?
    C17 C18 H18 . . 119.7 ?
    C18 C19 C20 . . 120.68(15) ?
    C18 C19 H19 . . 119.7 ?
    C20 C19 H19 . . 119.7 ?
    C21 C20 C19 . . 118.24(15) ?
    C21 C20 H20 . . 120.9 ?
    C19 C20 H20 . . 120.9 ?
    F1 C21 C20 . . 118.76(14) ?
    F1 C21 C16 . . 119.04(13) ?
    C20 C21 C16 . . 122.20(14) ?
loop_
    _geom_torsion_atom_site_label_1
    _geom_torsion_atom_site_label_2
    _geom_torsion_atom_site_label_3
    _geom_torsion_atom_site_label_4
    _geom_torsion_site_symmetry_1
    _geom_torsion_site_symmetry_2
    _geom_torsion_site_symmetry_3
    _geom_torsion_site_symmetry_4
    _geom_torsion
    _geom_torsion_publ_flag
    O2 S1 C1 C8 . . . . 133.20(13) ?
    O3 S1 C1 C8 . . . . 1.62(15) ?
    C16 S1 C1 C8 . . . . -113.64(13) ?
    O2 S1 C1 C2 . . . . -48.36(13) ?
    O3 S1 C1 C2 . . . . -179.93(11) ?
    C16 S1 C1 C2 . . . . 64.81(12) ?
    C8 C1 C2 C7 . . . . -0.63(14) ?
    S1 C1 C2 C7 . . . . -179.32(10) ?
    C8 C1 C2 C3 . . . . 177.13(15) ?
    S1 C1 C2 C3 . . . . -1.6(2) ?
    C7 C2 C3 C4 . . . . 0.93(19) ?
    C1 C2 C3 C4 . . . . -176.57(14) ?
    C2 C3 C4 C5 . . . . -2.1(2) ?
    C2 C3 C4 C9 . . . . 177.92(13) ?
    C3 C4 C5 C6 . . . . 1.3(2) ?
    C9 C4 C5 C6 . . . . -178.75(14) ?
    C4 C5 C6 C7 . . . . 0.8(2) ?
    C5 C6 C7 O1 . . . . 177.24(13) ?
    C5 C6 C7 C2 . . . . -2.0(2) ?
    C8 O1 C7 C6 . . . . -178.82(13) ?
    C8 O1 C7 C2 . . . . 0.53(14) ?
    C3 C2 C7 C6 . . . . 1.2(2) ?
    C1 C2 C7 C6 . . . . 179.43(13) ?
    C3 C2 C7 O1 . . . . -178.14(11) ?
    C1 C2 C7 O1 . . . . 0.06(14) ?
    C2 C1 C8 O1 . . . . 0.99(15) ?
    S1 C1 C8 O1 . . . . 179.66(9) ?
    C2 C1 C8 C15 . . . . -177.62(14) ?
    S1 C1 C8 C15 . . . . 1.0(2) ?
    C7 O1 C8 C1 . . . . -0.95(15) ?
    C7 O1 C8 C15 . . . . 177.95(11) ?
    C3 C4 C9 C10 . . . . 76.96(18) ?
    C5 C4 C9 C10 . . . . -103.00(16) ?
    C3 C4 C9 C14 . . . . -47.1(2) ?
    C5 C4 C9 C14 . . . . 132.94(16) ?
    C4 C9 C10 C11 . . . . 175.95(14) ?
    C14 C9 C10 C11 . . . . -57.79(18) ?
    C9 C10 C11 C12 . . . . 56.0(2) ?
    C10 C11 C12 C13 . . . . -53.0(2) ?
    C11 C12 C13 C14 . . . . 53.1(2) ?
    C12 C13 C14 C9 . . . . -56.2(2) ?
    C4 C9 C14 C13 . . . . -176.00(15) ?
    C10 C9 C14 C13 . . . . 58.0(2) ?
    O2 S1 C16 C21 . . . . -179.39(11) ?
    O3 S1 C16 C21 . . . . -50.05(13) ?
    C1 S1 C16 C21 . . . . 66.36(13) ?
    O2 S1 C16 C17 . . . . -1.21(14) ?
    O3 S1 C16 C17 . . . . 128.13(12) ?
    C1 S1 C16 C17 . . . . -115.46(12) ?
    C21 C16 C17 C18 . . . . 1.8(2) ?
    S1 C16 C17 C18 . . . . -176.37(11) ?
    C16 C17 C18 C19 . . . . -0.5(2) ?
    C17 C18 C19 C20 . . . . -1.1(2) ?
    C18 C19 C20 C21 . . . . 1.3(2) ?
    C19 C20 C21 F1 . . . . 179.99(13) ?
    C19 C20 C21 C16 . . . . 0.1(2) ?
    C17 C16 C21 F1 . . . . 178.43(13) ?
    S1 C16 C21 F1 . . . . -3.38(19) ?
    C17 C16 C21 C20 . . . . -1.7(2) ?
    S1 C16 C21 C20 . . . . 176.52(12) ?
loop_
    _geom_hbond_atom_site_label_D
    _geom_hbond_atom_site_label_H
    _geom_hbond_atom_site_label_A
    _geom_hbond_site_symmetry_A
    _geom_hbond_distance_DH
    _geom_hbond_distance_HA
    _geom_hbond_distance_DA
    _geom_hbond_angle_DHA
    C14 H14A Cg2 2_556 0.99 2.73 3.644(2) 153.5
    C15 H15B Cg2 2_666 0.98 2.80 3.454(2) 125.2
_iucr_refine_instructions_details
;
TITL 1245 IN P-1
CELL  0.71073  9.04810 10.53010 10.63120 106.02500 92.56100 110.85200
ZERR 2  0.00020  0.00020  0.00020  0.00100  0.00100  0.00100
LATT 1
SFAC C H O F S
UNIT 42 42 6 2 2
TEMP -100
SIZE 0.15 0.18 0.32
L.S. 15
BOND $H
CONF
ACTA
BOND
MPLA 9 C1 C2 C3 C4 C5 C6 C7 O1 C8
MPLA 6 C16 C17 C18 C19 C20 C21
FMAP 2
PLAN 20
WGHT    0.054600    0.387100
FVAR       0.27586
MOLE   1
S1    5    0.238014    0.570513    0.706809    11.00000    0.02763    0.02397 =
         0.02401    0.00503    0.00101    0.01045
F1    4    0.286741    0.456815    0.924618    11.00000    0.03028    0.06296 =
         0.03401    0.02160    0.00052    0.01845
O1    3    0.535460    0.381583    0.599713    11.00000    0.02150    0.03090 =
         0.02525    0.00843    0.00231    0.00892
O2    3    0.156769    0.594206    0.602052    11.00000    0.03943    0.03622 =
         0.03361    0.01415    0.00248    0.01973
O3    3    0.341398    0.691534    0.814397    11.00000    0.03682    0.02550 =
         0.03368   -0.00094   -0.00008    0.00861
C1    1    0.341062    0.465405    0.637666    11.00000    0.02344    0.02337 =
         0.02053    0.00649    0.00217    0.00649
C2    1    0.275048    0.334400    0.526834    11.00000    0.02393    0.02230 =
         0.02050    0.00789    0.00381    0.00708
C3    1    0.126125    0.252718    0.447011    11.00000    0.02308    0.02385 =
         0.02727    0.00825    0.00089    0.00703
AFIX  43
H3    2    0.039394    0.283520    0.457476    11.00000   -1.20000
AFIX   0
C4    1    0.107662    0.124800    0.351517    11.00000    0.02904    0.02230 =
         0.02721    0.00765   -0.00032    0.00561
C5    1    0.239496    0.084289    0.335299    11.00000    0.03742    0.02480 =
         0.02924    0.00313    0.00334    0.01176
AFIX  43
H5    2    0.225687   -0.002192    0.268576    11.00000   -1.20000
AFIX   0
C6    1    0.388753    0.165156    0.412514    11.00000    0.03022    0.03178 =
         0.03272    0.00858    0.00699    0.01498
AFIX  43
H6    2    0.477380    0.137284    0.399962    11.00000   -1.20000
AFIX   0
C7    1    0.400813    0.288166    0.508388    11.00000    0.02194    0.02726 =
         0.02380    0.01002    0.00336    0.00648
C8    1    0.495464    0.487732    0.677990    11.00000    0.02512    0.02627 =
         0.02211    0.01005    0.00331    0.00752
C9    1   -0.052396    0.028608    0.264721    11.00000    0.03255    0.02030 =
         0.03518    0.00401   -0.00557    0.00591
AFIX  13
H9    2   -0.046583   -0.066472    0.222006    11.00000   -1.20000
AFIX   0
C10   1   -0.089010    0.084081    0.154036    11.00000    0.02986    0.04086 =
         0.02681    0.01124    0.00329    0.00602
AFIX  23
H10A  2   -0.000094    0.098524    0.101661    11.00000   -1.20000
H10B  2   -0.097509    0.177670    0.192994    11.00000   -1.20000
AFIX   0
C11   1   -0.245391   -0.020935    0.062883    11.00000    0.03585    0.05949 =
         0.03018    0.01174   -0.00270    0.00759
AFIX  23
H11A  2   -0.268871    0.020139   -0.005172    11.00000   -1.20000
H11B  2   -0.232475   -0.110955    0.016739    11.00000   -1.20000
AFIX   0
C12   1   -0.384517   -0.053792    0.138155    11.00000    0.02894    0.03853 =
         0.04308    0.00960   -0.00250    0.00598
AFIX  23
H12A  2   -0.408767    0.032924    0.172162    11.00000   -1.20000
H12B  2   -0.480340   -0.129475    0.077132    11.00000   -1.20000
AFIX   0
C13   1   -0.349252   -0.102622    0.252552    11.00000    0.03654    0.04762 =
         0.05452    0.02475   -0.00551   -0.00882
AFIX  23
H13A  2   -0.342233   -0.197389    0.217752    11.00000   -1.20000
H13B  2   -0.438330   -0.113259    0.304748    11.00000   -1.20000
AFIX   0
C14   1   -0.192349    0.003331    0.343049    11.00000    0.03734    0.05739 =
         0.03870    0.02516   -0.00282   -0.01078
AFIX  23
H14A  2   -0.170287   -0.034574    0.414137    11.00000   -1.20000
H14B  2   -0.203021    0.095365    0.385215    11.00000   -1.20000
AFIX   0
C15   1    0.623037    0.597021    0.786198    11.00000    0.02659    0.03343 =
         0.02840    0.00744   -0.00410    0.00633
AFIX 137
H15A  2    0.587002    0.672901    0.830923    11.00000   -1.50000
H15B  2    0.719743    0.637994    0.749352    11.00000   -1.50000
H15C  2    0.646948    0.552627    0.850060    11.00000   -1.50000
AFIX   0
C16   1    0.089132    0.457680    0.773013    11.00000    0.02622    0.02638 =
         0.02263    0.00388    0.00317    0.01167
C17   1   -0.071635    0.412910    0.722559    11.00000    0.02889    0.03241 =
         0.03061    0.00434   -0.00015    0.01362
AFIX  43
H17   2   -0.102243    0.437964    0.649108    11.00000   -1.20000
AFIX   0
C18   1   -0.187050    0.331130    0.780720    11.00000    0.02646    0.03305 =
         0.04661    0.00548    0.00323    0.00933
AFIX  43
H18   2   -0.297323    0.300702    0.747259    11.00000   -1.20000
AFIX   0
C19   1   -0.142808    0.293606    0.886954    11.00000    0.03661    0.02828 =
         0.04393    0.00756    0.01350    0.01066
AFIX  43
H19   2   -0.223060    0.239009    0.926839    11.00000   -1.20000
AFIX   0
C20   1    0.017369    0.334792    0.935874    11.00000    0.04065    0.03454 =
         0.03057    0.01085    0.00976    0.01716
AFIX  43
H20   2    0.048171    0.307509    1.007706    11.00000   -1.20000
AFIX   0
C21   1    0.130388    0.416070    0.877793    11.00000    0.02789    0.03368 =
         0.02521    0.00541    0.00166    0.01380
HKLF 4
REM  1245 IN P-1
REM R1 =  0.0395 for   3920 Fo > 4sig(Fo)  and  0.0442 for all   4423 data
REM    236 parameters refined using      0 restraints
END
WGHT      0.0547      0.3873
REM Highest difference peak  0.378,  deepest hole -0.373,  1-sigma level  0.054
Q1    1  -0.1510 -0.0570  0.2983  11.00000  0.05    0.38
Q2    1   0.1495  0.5018  0.7448  11.00000  0.05    0.31
Q3    1   0.2953  0.4023  0.5840  11.00000  0.05    0.28
Q4    1   0.2950  0.5211  0.6639  11.00000  0.05    0.27
Q5    1   0.1124  0.1844  0.3981  11.00000  0.05    0.27
Q6    1   0.3257  0.2994  0.5237  11.00000  0.05    0.25
Q7    1  -0.1206  0.3764  0.7603  11.00000  0.05    0.25
Q8    1   0.1072  0.4617  0.8390  11.00000  0.05    0.23
Q9    1   0.0265  0.0817  0.3163  11.00000  0.05    0.23
Q10   1   0.2032  0.2918  0.4935  11.00000  0.05    0.23
Q11   1   0.0153  0.4229  0.7409  11.00000  0.05    0.23
Q12   1   0.1861  0.1226  0.3374  11.00000  0.05    0.23
Q13   1   0.7143  0.5751  0.7820  11.00000  0.05    0.22
Q14   1   0.2157  0.5998  0.6440  11.00000  0.05    0.22
Q15   1   0.5795  0.6259  0.8763  11.00000  0.05    0.22
Q16   1   0.3201  0.1400  0.3632  11.00000  0.05    0.22
Q17   1  -0.0644  0.0528  0.2087  11.00000  0.05    0.21
Q18   1  -0.3577 -0.0806  0.1833  11.00000  0.05    0.21
Q19   1   0.4122  0.4754  0.6778  11.00000  0.05    0.21
Q20   1  -0.3130 -0.0396  0.1075  11.00000  0.05    0.21
;
