# Supplementary material for: 5-Cyclo­hexyl-3-(2-fluoro­phenyl­sulfon­yl)-2-methyl-1-benzo­furan
Source: Acta Crystallogr Sect E Struct Rep Online. 2014 Mar 22;70(Pt 4):o466. doi: 10.1107/S1600536814005960 (PMC3998567; doi:10.1107/S1600536814005960)
Supplement: Supplementary file 2 [file e-70-0o466-Isup2.hkl]

# 
# h,k,l, Fc-squared, Fo-squared, sigma(Fo-squared) and status flag 
# 
data_I
_shelx_title ' 1245 IN P-1' 
_shelx_refln_list_code          4 
_shelx_F_calc_maximum      122.29 
_exptl_crystal_F_000       392.00 
_reflns_d_resolution_high  0.7491 
 
loop_ 
 _symmetry_equiv_pos_as_xyz 
 'x, y, z' 
 '-x, -y, -z' 
 
_cell_length_a     9.0481 
_cell_length_b    10.5301 
_cell_length_c    10.6312 
_cell_angle_alpha 106.025 
_cell_angle_beta   92.561 
_cell_angle_gamma 110.852 
 
_shelx_F_squared_multiplier     1.000 
 
loop_ 
 _refln_index_h 
 _refln_index_k 
 _refln_index_l 
 _refln_F_squared_calc 
 _refln_F_squared_meas 
 _refln_F_squared_sigma 
 _refln_observed_status 
   1   0   0      251.77      264.81      2.33 o 
   2   0   0     1699.11     1755.14     15.23 o 
   3   0   0       17.63       13.92      0.45 o 
   4   0   0       73.57      106.32      1.30 o 
   5   0   0       44.99       61.36      1.08 o 
   6   0   0      122.32      120.94      1.83 o 
   7   0   0      117.94      113.15      2.20 o 
   8   0   0      292.45      279.74      4.99 o 
   9   0   0        0.49        0.60      0.70 o 
  10   0   0        9.93        8.95      1.22 o 
  11   0   0        0.74        1.63      1.04 o 
 -11   1   0       77.10       81.68      3.53 o 
 -10   1   0       20.41       21.19      1.60 o 
  -9   1   0        0.26        0.87      0.64 o 
  -8   1   0       24.73       23.33      1.12 o 
  -7   1   0      378.35      389.98      4.59 o 
  -6   1   0       38.58       33.54      0.90 o 
  -5   1   0      320.86      355.55      3.48 o 
  -4   1   0        0.18        3.05      0.40 o 
  -3   1   0      781.21      772.18      6.67 o 
  -2   1   0      467.83      484.35      3.96 o 
  -1   1   0      558.55      601.45      4.48 o 
   0   1   0     3701.92     3390.93    121.76 o 
   1   1   0        9.71        8.25      0.21 o 
   2   1   0     1530.60     1517.69     11.83 o 
   3   1   0       75.94       89.06      1.13 o 
   4   1   0      493.95      497.68      4.25 o 
   5   1   0      328.20      361.07      3.59 o 
   6   1   0       21.68       18.08      0.90 o 
   7   1   0       96.46       94.78      2.20 o 
   8   1   0      202.11      197.45      3.97 o 
   9   1   0        0.56        0.31      0.70 o 
  10   1   0        5.63        3.32      0.91 o 
 -11   2   0       33.57       35.17      2.32 o 
 -10   2   0        2.03        1.31      0.84 o 
  -9   2   0       69.46       74.43      2.50 o 
  -8   2   0      107.40       98.09      2.25 o 
  -7   2   0      231.14      213.48      3.14 o 
  -6   2   0       56.63       65.47      1.35 o 
  -5   2   0       63.99       85.06      1.25 o 
  -4   2   0       10.70       11.56      0.45 o 
  -3   2   0      166.40      171.59      1.59 o 
  -2   2   0      405.18      344.39      2.69 o 
  -1   2   0     2794.52     2847.50     36.57 o 
   0   2   0     4858.41     4457.00     92.35 o 
   1   2   0     1395.78     1412.46     12.66 o 
   2   2   0      523.26      521.63      4.13 o 
   3   2   0        1.57        0.24      0.15 o 
   4   2   0     1853.34     1935.53     14.56 o 
   5   2   0       76.32       72.91      1.32 o 
   6   2   0      248.59      234.34      3.71 o 
   7   2   0      175.95      163.16      3.09 o 
   8   2   0      158.75      159.84      3.93 o 
   9   2   0       51.09       48.57      2.17 o 
  10   2   0       17.67       17.08      1.45 o 
 -11   3   0       53.33       54.34      2.82 o 
 -10   3   0       44.42       46.64      2.43 o 
  -9   3   0       22.86       23.59      1.44 o 
  -8   3   0        5.88        4.08      0.51 o 
  -7   3   0       33.65       26.44      0.86 o 
  -6   3   0       18.24       18.15      0.52 o 
  -5   3   0       25.76       15.69      0.52 o 
  -4   3   0      620.64      653.16      5.44 o 
  -3   3   0        7.04       10.73      0.57 o 
  -2   3   0     2200.91     2184.28     18.07 o 
  -1   3   0      782.24      852.59      8.27 o 
   0   3   0     1209.64     1256.82     10.50 o 
   1   3   0       24.74       20.02      0.37 o 
   2   3   0      554.11      542.15      4.09 o 
   3   3   0        3.64        1.94      0.19 o 
   4   3   0      125.08      121.89      1.60 o 
   5   3   0     1218.55     1237.30     11.54 o 
   6   3   0       26.23       32.59      1.31 o 
   7   3   0        9.97        7.59      0.73 o 
   8   3   0       37.35       41.25      1.49 o 
   9   3   0       10.68       13.14      0.97 o 
 -12   4   0       19.68       17.28      1.67 o 
 -11   4   0      119.52      126.54      4.10 o 
 -10   4   0       66.66       65.44      1.89 o 
  -9   4   0       46.98       50.91      1.62 o 
  -8   4   0        1.56        3.72      0.52 o 
  -7   4   0      212.39      183.90      2.49 o 
  -6   4   0      202.28      212.00      2.36 o 
  -5   4   0      857.59      901.15      7.30 o 
  -4   4   0      325.53      312.33      3.63 o 
  -3   4   0      425.72      460.10      4.46 o 
  -2   4   0        6.15        6.42      0.41 o 
  -1   4   0       17.03       11.48      0.27 o 
   0   4   0      217.62      213.37      1.95 o 
   1   4   0        7.12        4.10      0.31 o 
   2   4   0       67.09       73.52      1.00 o 
   3   4   0      456.63      479.17      4.61 o 
   4   4   0      211.17      211.48      2.81 o 
   5   4   0      453.05      447.93      5.79 o 
   6   4   0       14.49       13.24      1.08 o 
   7   4   0       97.57       97.68      3.56 o 
   8   4   0        7.78        5.91      0.82 o 
   9   4   0       66.13       76.78      4.13 o 
 -12   5   0        0.62        2.10      1.71 o 
 -11   5   0        5.79        4.73      0.90 o 
 -10   5   0      155.59      145.23      2.79 o 
  -9   5   0       34.74       30.07      1.13 o 
  -8   5   0        0.06       -0.20      0.40 o 
  -7   5   0       61.20       51.66      1.47 o 
  -6   5   0      514.64      536.38      7.18 o 
  -5   5   0       62.36       52.33      1.13 o 
  -4   5   0       80.95       75.31      1.80 o 
  -3   5   0      142.93      152.78      1.66 o 
  -2   5   0      289.40      280.72      2.67 o 
  -1   5   0      145.70      166.15      1.81 o 
   0   5   0        7.93       15.42      0.46 o 
   1   5   0       17.26       13.50      0.45 o 
   2   5   0       13.26       17.72      0.57 o 
   3   5   0      406.30      393.97      4.71 o 
   4   5   0       81.95       84.07      2.90 o 
   5   5   0      391.83      386.03     19.19 o 
   6   5   0        1.14        1.45      1.02 o 
   7   5   0       20.46       20.30      2.36 o 
   8   5   0        0.08        0.21      1.10 o 
 -11   6   0        3.02        1.98      1.10 o 
 -10   6   0      223.51      221.73      7.08 o 
  -9   6   0        2.61        1.80      0.71 o 
  -8   6   0      101.17      100.49      3.49 o 
  -7   6   0       30.38       31.59      1.48 o 
  -6   6   0      887.66      868.60     11.32 o 
  -5   6   0       16.55       14.00      0.68 o 
  -4   6   0        0.27        0.63      0.21 o 
  -3   6   0       29.39       38.50      0.94 o 
  -2   6   0       98.08       88.54      1.58 o 
  -1   6   0      256.11      280.97      2.91 o 
   0   6   0      242.24      246.96      2.75 o 
   1   6   0       56.59       53.17      1.33 o 
   2   6   0       96.88       88.64      3.55 o 
   3   6   0      414.87      420.90      7.86 o 
   4   6   0      111.61      106.39      3.42 o 
   5   6   0       17.24       13.67      1.80 o 
   6   6   0       30.91       34.76      5.12 o 
   7   6   0       36.49       43.69      3.55 o 
 -11   7   0       48.94       52.20      3.22 o 
 -10   7   0      229.64      210.54      6.29 o 
  -9   7   0        0.65        0.98      0.67 o 
  -8   7   0      130.04      115.45      3.09 o 
  -7   7   0        1.24        1.07      0.41 o 
  -6   7   0      317.65      311.21      4.85 o 
  -5   7   0      261.79      275.47      4.23 o 
  -4   7   0       40.08       34.22      0.71 o 
  -3   7   0       20.90       20.79      0.59 o 
  -2   7   0      597.11      660.21      6.82 o 
  -1   7   0      145.09      146.65      1.88 o 
   0   7   0      603.03      605.71     11.70 o 
   1   7   0       35.21       33.63      1.60 o 
   2   7   0       74.48       70.79      2.49 o 
   3   7   0        5.25        5.88      1.08 o 
   4   7   0       22.68       24.07      1.80 o 
   5   7   0        9.07       10.34      1.77 o 
   6   7   0        9.89        5.70      1.55 o 
   7   7   0        0.26        0.89      1.23 o 
 -11   8   0      102.62      118.79      4.75 o 
 -10   8   0       10.73       15.04      2.30 o 
  -9   8   0       36.23       41.28      1.95 o 
  -8   8   0        3.60        4.07      0.77 o 
  -7   8   0       13.33       11.26      0.85 o 
  -6   8   0      255.67      230.01      3.89 o 
  -5   8   0      357.29      343.16      5.05 o 
  -4   8   0      221.80      210.70      4.19 o 
  -3   8   0       19.61       28.57      0.87 o 
  -2   8   0      135.67      121.47      1.83 o 
  -1   8   0      301.08      285.64      4.47 o 
   0   8   0      237.43      254.34      5.14 o 
   1   8   0       91.08       82.93      2.68 o 
   2   8   0      346.57      353.46      7.11 o 
   3   8   0      182.59      176.91      4.80 o 
   4   8   0       23.19       21.69      3.44 o 
   5   8   0        0.01        1.62      1.10 o 
   6   8   0       18.26       21.20      3.02 o 
 -11   9   0        6.43        5.72      1.38 o 
 -10   9   0        0.21        0.49      0.79 o 
  -9   9   0      107.10      105.10      3.94 o 
  -8   9   0       61.39       61.89      2.57 o 
  -7   9   0       39.67       44.56      1.55 o 
  -6   9   0      108.16      106.18      2.37 o 
  -5   9   0       23.40       22.57      1.16 o 
  -4   9   0      390.66      376.88      5.41 o 
  -3   9   0        2.63        4.15      0.73 o 
  -2   9   0       81.40       79.90      1.89 o 
  -1   9   0      764.79      718.47     11.55 o 
   0   9   0       53.13       50.87      2.06 o 
   1   9   0       17.31       15.36      1.33 o 
   2   9   0      354.99      340.81      7.21 o 
   3   9   0       20.19       19.61      1.76 o 
   4   9   0       16.92       13.26      1.74 o 
   5   9   0        0.13        1.05      1.16 o 
 -10  10   0       26.60       34.38      2.41 o 
  -9  10   0        4.49        4.92      1.14 o 
  -8  10   0        5.95        8.26      1.23 o 
  -7  10   0        9.58       11.37      0.89 o 
  -6  10   0       59.32       62.25      2.39 o 
  -5  10   0       27.36       26.99      1.25 o 
  -4  10   0       20.42       17.68      4.07 o 
  -3  10   0        7.25        6.57      0.90 o 
  -2  10   0       29.09       26.39      1.71 o 
  -1  10   0      228.48      228.57      6.15 o 
   0  10   0       10.29       13.50      1.76 o 
   1  10   0       52.02       46.06      3.02 o 
   2  10   0        0.18        0.01      0.68 o 
   3  10   0       50.83       49.53      3.07 o 
   4  10   0       11.05       11.01      1.73 o 
 -10  11   0       21.45       23.75      2.08 o 
  -9  11   0        0.14        0.84      1.31 o 
  -8  11   0       98.73       94.48      5.26 o 
  -7  11   0       58.06       62.68      3.94 o 
  -6  11   0        3.38        2.80      0.82 o 
  -5  11   0       23.31       25.49      2.37 o 
  -4  11   0        0.04        0.39      0.48 o 
  -3  11   0       50.43       48.22      1.85 o 
  -2  11   0        3.29        1.53      0.82 o 
  -1  11   0        4.61        1.82      0.88 o 
   0  11   0       15.05       14.99      1.46 o 
   1  11   0       22.54       22.56      2.44 o 
   2  11   0        0.10       -0.62      0.69 o 
  -9  12   0       14.21       13.80      2.50 o 
  -8  12   0       71.55       85.42      4.99 o 
  -7  12   0       30.21       28.08      3.55 o 
  -6  12   0       69.84       80.55      4.47 o 
  -5  12   0        5.27        6.24      1.20 o 
  -4  12   0       52.35       50.95      6.83 o 
  -3  12   0        0.01       -0.43      0.79 o 
  -2  12   0       45.47       39.83      2.48 o 
  -1  12   0        0.29        0.05      0.75 o 
   0  12   0       32.63       33.35      2.55 o 
   1  12   0       27.30       27.33      4.07 o 
  -7  13   0       24.10       27.99      2.89 o 
  -6  13   0        8.61        9.77      1.51 o 
  -5  13   0        0.10        1.12      0.85 o 
  -4  13   0       49.35       43.93      2.60 o 
  -3  13   0        6.67        3.70      1.13 o 
  -2  13   0        0.02       -0.66      0.66 o 
   1 -13   1        5.14        5.52      1.29 o 
   2 -13   1        2.65        2.58      1.09 o 
   3 -13   1      104.29      103.39      4.17 o 
   4 -13   1        0.48        0.20      0.99 o 
   5 -13   1      123.04      134.73      5.45 o 
   6 -13   1       10.23       10.78      2.10 o 
   7 -13   1       69.09       72.80      4.60 o 
  -1 -12   1        0.17        0.29      0.81 o 
   0 -12   1        8.64       15.05      1.86 o 
   1 -12   1        9.25        9.86      1.48 o 
   2 -12   1       61.08       49.06      6.50 o 
   3 -12   1       75.11       77.99      3.41 o 
   4 -12   1       23.69       21.42      1.92 o 
   5 -12   1       25.71       27.60      2.76 o 
   6 -12   1       58.96       60.84      3.94 o 
   7 -12   1       64.89       67.87      3.11 o 
   8 -12   1        4.14        4.86      1.71 o 
   9 -12   1      127.05      146.65      7.23 o 
  -3 -11   1        0.82        0.82      0.86 o 
  -2 -11   1        7.81        8.20      1.50 o 
  -1 -11   1       40.37       40.50      2.26 o 
   0 -11   1       61.98       57.57      2.53 o 
   1 -11   1       47.89       44.87      3.61 o 
   2 -11   1       71.83       63.48      2.90 o 
   3 -11   1       35.16       29.68      2.23 o 
   4 -11   1        6.33        5.43      0.88 o 
   5 -11   1       11.72       15.62      1.33 o 
   6 -11   1        2.63        2.06      1.58 o 
   7 -11   1       25.57       25.89      2.76 o 
   8 -11   1      171.77      174.12      7.62 o 
   9 -11   1      210.34      185.68      8.28 o 
  10 -11   1       16.99       12.62      2.63 o 
  -4 -10   1        8.80        9.87      1.54 o 
  -3 -10   1        0.04        0.50      1.06 o 
  -2 -10   1       29.52       24.39      2.68 o 
  -1 -10   1        4.32        5.96      1.06 o 
   0 -10   1      121.80      114.17      3.40 o 
   1 -10   1        4.27        3.52      0.78 o 
   2 -10   1       21.09       21.77      1.24 o 
   3 -10   1        2.11        1.10      0.92 o 
   4 -10   1        6.97       10.24      1.07 o 
   5 -10   1      233.28      216.73      4.39 o 
   6 -10   1        0.10        0.12      0.50 o 
   7 -10   1       30.22       34.30      1.69 o 
   8 -10   1      124.19      130.75      6.44 o 
   9 -10   1      110.77      106.34      4.40 o 
  10 -10   1        1.45        1.35      0.95 o 
  -5  -9   1       29.93       29.21      2.86 o 
  -4  -9   1       42.52       41.97      2.51 o 
  -3  -9   1        7.61        6.70      1.55 o 
  -2  -9   1      521.39      521.72      9.67 o 
  -1  -9   1        8.22        6.52      0.98 o 
   0  -9   1       60.94       60.32      2.24 o 
   1  -9   1      194.02      191.73      4.27 o 
   2  -9   1      106.12      106.19      2.31 o 
   3  -9   1       53.57       54.54      1.77 o 
   4  -9   1       22.16       25.33      1.01 o 
   5  -9   1      202.53      202.34      4.48 o 
   6  -9   1       96.80       96.00      2.66 o 
   7  -9   1       35.34       36.13      1.45 o 
   8  -9   1      155.59      158.48      7.18 o 
   9  -9   1       30.13       29.22      2.17 o 
  10  -9   1       14.33       17.23      1.89 o 
  11  -9   1        2.83        3.99      1.33 o 
  -6  -8   1        0.96       -0.99      1.07 o 
  -5  -8   1       79.34       78.91      4.13 o 
  -4  -8   1       47.73       43.24      2.44 o 
  -3  -8   1      143.21      142.30      4.61 o 
  -2  -8   1      193.43      178.38      5.25 o 
  -1  -8   1        3.41        1.90      0.64 o 
   0  -8   1       23.96       22.41      1.87 o 
   1  -8   1      188.07      187.37      3.28 o 
   2  -8   1       18.07       16.12      0.85 o 
   3  -8   1       60.02       52.17      1.14 o 
   4  -8   1        6.51        5.50      0.53 o 
   5  -8   1       35.89       42.27      1.55 o 
   6  -8   1       18.02       19.77      1.02 o 
   7  -8   1        4.15        1.74      0.50 o 
   8  -8   1       14.26       14.70      1.18 o 
   9  -8   1       45.79       40.52      1.96 o 
  10  -8   1       52.29       60.51      3.18 o 
  11  -8   1       19.49       21.37      2.22 o 
  -7  -7   1       22.60       29.79      2.96 o 
  -6  -7   1        1.63        2.28      1.23 o 
  -5  -7   1      247.43      244.36     10.64 o 
  -4  -7   1       77.54       72.46      2.89 o 
  -3  -7   1      468.58      472.68     13.47 o 
  -2  -7   1       26.26       28.92      1.62 o 
  -1  -7   1      425.42      389.19      6.97 o 
   0  -7   1      167.37      176.59      3.78 o 
   1  -7   1       16.25       15.89      0.76 o 
   2  -7   1      201.76      232.44      2.85 o 
   3  -7   1      522.93      557.57      5.17 o 
   4  -7   1       61.98       57.53      1.19 o 
   5  -7   1       60.83       50.65      1.45 o 
   6  -7   1       59.06       65.65      1.78 o 
   7  -7   1       97.64       87.90      2.25 o 
   8  -7   1       82.38       71.61      2.37 o 
   9  -7   1       47.13       45.97      2.07 o 
  10  -7   1        2.76        2.01      0.78 o 
  11  -7   1       23.38       16.33      1.96 o 
  -8  -6   1        2.76       -1.05      1.58 o 
  -7  -6   1       15.75       18.73      2.69 o 
  -6  -6   1       22.82       23.45      2.39 o 
  -5  -6   1       16.21       15.87      1.94 o 
  -4  -6   1       12.37       14.54      1.38 o 
  -3  -6   1      392.73      391.23      7.46 o 
  -2  -6   1       98.15      118.69      2.57 o 
  -1  -6   1      256.46      240.18      3.92 o 
   0  -6   1       57.35       52.11      1.21 o 
   1  -6   1      212.49      296.42      3.32 o 
   2  -6   1       80.70       81.13      1.19 o 
   3  -6   1      770.60      771.88      6.76 o 
   4  -6   1        4.90        3.77      0.26 o 
   5  -6   1       92.60       63.94      1.91 o 
   6  -6   1       87.46       83.97      1.81 o 
   7  -6   1      203.56      207.54      3.43 o 
   8  -6   1       57.96       46.36      1.19 o 
   9  -6   1        2.86        1.95      0.56 o 
  10  -6   1       40.16       39.24      2.40 o 
  11  -6   1        0.01       -0.39      1.18 o 
  -8  -5   1        7.19        7.45      0.81 o 
  -7  -5   1       63.45       60.76      1.87 o 
  -6  -5   1       73.54       70.92      1.98 o 
  -5  -5   1        7.76        7.72      0.83 o 
  -4  -5   1      690.31      671.16      8.13 o 
  -3  -5   1      579.53      614.75      5.21 o 
  -2  -5   1     1092.86     1126.65     11.35 o 
  -1  -5   1      554.06      572.42      5.57 o 
   0  -5   1       71.62       64.02      1.44 o 
   1  -5   1      743.31      758.54      7.58 o 
   2  -5   1      166.09      178.26      2.18 o 
   3  -5   1     1940.75     1999.50     17.70 o 
   4  -5   1      148.05      173.93      3.25 o 
   5  -5   1      577.23      581.69      5.24 o 
   6  -5   1      299.51      308.05      4.06 o 
   7  -5   1      379.57      341.98      4.32 o 
   8  -5   1      385.87      348.44      4.54 o 
   9  -5   1       33.40       31.82      1.27 o 
  10  -5   1        1.08        2.90      0.63 o 
  11  -5   1       59.03       56.98      3.61 o 
  -9  -4   1        5.20        5.22      0.97 o 
  -8  -4   1       11.40       13.05      1.20 o 
  -7  -4   1       20.94       20.30      1.21 o 
  -6  -4   1      169.67      159.44      3.87 o 
  -5  -4   1      711.00      694.50      8.35 o 
  -4  -4   1        0.60        0.45      0.22 o 
  -3  -4   1       44.23       42.41      0.68 o 
  -2  -4   1      499.34      505.41      3.89 o 
  -1  -4   1      264.76      276.08      2.45 o 
   0  -4   1       89.19       98.65      1.43 o 
   1  -4   1      482.88      480.58      5.38 o 
   2  -4   1       91.16      111.37      1.21 o 
   3  -4   1      944.06     1060.10      7.57 o 
   4  -4   1        4.91        6.72      0.31 o 
   5  -4   1      729.85      786.17      6.99 o 
   6  -4   1      275.63      282.05      2.63 o 
   7  -4   1       54.63       47.35      1.12 o 
   8  -4   1      468.47      439.63      5.49 o 
   9  -4   1       25.01       23.97      1.20 o 
  10  -4   1       29.50       24.83      1.89 o 
  11  -4   1      120.61      133.44      4.47 o 
  -9  -3   1        0.60        0.49      0.55 o 
  -8  -3   1       17.64       14.59      1.26 o 
  -7  -3   1       12.61       10.93      1.92 o 
  -6  -3   1       74.94       76.41      1.88 o 
  -5  -3   1      426.44      416.79      4.60 o 
  -4  -3   1      154.56      155.72      2.37 o 
  -3  -3   1      355.22      366.51      3.04 o 
  -2  -3   1      341.98      336.35      3.18 o 
  -1  -3   1      130.04      128.61      1.45 o 
   0  -3   1      425.92      438.28      6.60 o 
   1  -3   1     3641.80     3617.71     23.89 o 
   2  -3   1      363.59      331.54      2.43 o 
   3  -3   1       79.34       86.00      0.83 o 
   4  -3   1       12.41        6.30      0.29 o 
   5  -3   1      410.62      460.51      4.13 o 
   6  -3   1      103.93      100.80      1.42 o 
   7  -3   1      183.81      188.34      2.64 o 
   8  -3   1      845.78      804.32      8.28 o 
   9  -3   1      201.98      184.40      5.10 o 
  10  -3   1       15.60       19.47      1.76 o 
  11  -3   1       20.93       21.25      3.09 o 
 -10  -2   1       81.19       88.41      3.08 o 
  -9  -2   1       17.93       16.19      1.35 o 
  -8  -2   1       25.32       27.70      1.65 o 
  -7  -2   1      231.80      217.09      3.70 o 
  -6  -2   1      515.90      518.54      6.06 o 
  -5  -2   1      399.79      369.28      3.70 o 
  -4  -2   1       35.28       44.98      0.91 o 
  -3  -2   1       66.38       62.38      0.93 o 
  -2  -2   1      294.78      305.25      2.59 o 
  -1  -2   1       12.80        8.35      0.25 o 
   0  -2   1     1172.45     1231.70     10.88 o 
   1  -2   1     4436.03     4197.44     48.20 o 
   2  -2   1     1074.96     1082.70      7.35 o 
   3  -2   1      605.10      623.70      4.65 o 
   4  -2   1       52.97       46.30      0.98 o 
   5  -2   1      663.69      741.34      6.32 o 
   6  -2   1      114.66      124.25      1.67 o 
   7  -2   1       81.22       83.69      1.54 o 
   8  -2   1       10.21        9.57      0.67 o 
   9  -2   1       80.42       77.96      2.63 o 
  10  -2   1      157.51      151.58      4.78 o 
  11  -2   1        4.13        3.36      1.16 o 
 -10  -1   1       14.42       18.63      2.39 o 
  -9  -1   1       55.50       57.06      2.15 o 
  -8  -1   1       67.62       72.56      2.03 o 
  -7  -1   1      921.22      920.07     11.00 o 
  -6  -1   1      404.81      388.63      4.19 o 
  -5  -1   1        1.45        2.17      0.56 o 
  -4  -1   1       51.95       57.81      1.02 o 
  -3  -1   1      750.66      700.57      6.16 o 
  -2  -1   1        4.33        6.44      0.26 o 
  -1  -1   1      363.27      377.80      2.96 o 
   0  -1   1      553.37      556.51      4.69 o 
   1  -1   1     4684.37     4360.52     75.76 o 
   2  -1   1      227.55      211.41      1.82 o 
   3  -1   1      695.93      724.68      5.38 o 
   4  -1   1        0.98        1.25      0.18 o 
   5  -1   1       77.50       99.71      1.33 o 
   6  -1   1        0.14        0.46      0.28 o 
   7  -1   1      113.02      102.14      1.76 o 
   8  -1   1      135.92      131.60      3.05 o 
   9  -1   1        0.00       -0.41      0.58 o 
  10  -1   1      271.56      281.38      6.02 o 
  11  -1   1        1.20        2.12      1.25 o 
 -11   0   1       64.54       62.81      2.69 o 
 -10   0   1       18.72       22.02      2.53 o 
  -9   0   1       22.51       24.39      1.61 o 
  -8   0   1       18.67       17.99      1.07 o 
  -7   0   1       50.18       50.20      1.34 o 
  -6   0   1       33.44       37.02      1.02 o 
  -5   0   1       47.88       48.42      1.00 o 
  -4   0   1      230.04      236.12      2.74 o 
  -3   0   1     1945.84     1939.88     15.07 o 
  -2   0   1        0.01       -0.13      0.13 o 
  -1   0   1     1008.39     1063.70      8.24 o 
   0   0   1      616.64      619.92      5.64 o 
   1   0   1     6904.80     5981.19     55.69 o 
   2   0   1      115.98      129.12      1.25 o 
   3   0   1      255.13      300.96      2.63 o 
   4   0   1      540.13      635.65      5.60 o 
   5   0   1        0.38        1.48      0.26 o 
   6   0   1       93.64       81.25      1.44 o 
   7   0   1        0.09       -0.39      0.39 o 
   8   0   1       63.26       60.24      2.14 o 
   9   0   1       26.30       23.94      1.58 o 
  10   0   1       35.19       35.06      1.95 o 
 -11   1   1        4.22        3.21      1.07 o 
 -10   1   1       30.86       34.62      1.91 o 
  -9   1   1       38.85       37.53      1.85 o 
  -8   1   1      121.85      127.27      2.09 o 
  -7   1   1       20.78       22.33      0.92 o 
  -6   1   1       20.90       17.25      0.66 o 
  -5   1   1      185.61      182.05      2.09 o 
  -4   1   1       66.53       81.60      1.17 o 
  -3   1   1     4938.87     4870.50     37.51 o 
  -2   1   1     1194.81     1187.34      8.73 o 
  -1   1   1      467.68      464.22      4.25 o 
   0   1   1       44.16       52.83      0.73 o 
   1   1   1      146.88      141.54      1.42 o 
   2   1   1       42.07       36.91      0.53 o 
   3   1   1      623.08      662.68      5.26 o 
   4   1   1      120.34      130.84      1.52 o 
   5   1   1      203.35      227.79      2.54 o 
   6   1   1      174.86      179.53      3.06 o 
   7   1   1        0.71        1.51      0.51 o 
   8   1   1        7.36        8.13      0.82 o 
   9   1   1      113.57      126.86      3.56 o 
  10   1   1       98.85      114.99      3.48 o 
 -11   2   1       28.76       33.44      2.26 o 
 -10   2   1        8.36        9.31      1.84 o 
  -9   2   1       96.62       96.72      2.56 o 
  -8   2   1      281.68      280.79      3.66 o 
  -7   2   1      121.98      133.48      2.09 o 
  -6   2   1       53.03       50.81      1.25 o 
  -5   2   1        0.92        0.80      0.21 o 
  -4   2   1       31.39       28.50      1.07 o 
  -3   2   1      312.99      235.55      2.63 o 
  -2   2   1     7745.24     7427.29    101.88 o 
  -1   2   1    14955.22    12394.70    330.27 o 
   0   2   1       19.12       23.75      1.29 o 
   1   2   1      404.76      393.78      3.57 o 
   2   2   1       10.26       17.86      0.45 o 
   3   2   1     1223.44     1458.14     10.32 o 
   4   2   1      116.81      125.19      1.54 o 
   5   2   1      437.31      427.94      5.84 o 
   6   2   1      133.15      139.77      2.64 o 
   7   2   1        0.76        0.82      0.55 o 
   8   2   1       42.83       48.01      2.16 o 
   9   2   1        4.69        5.44      0.91 o 
  10   2   1        1.80        1.67      0.64 o 
 -11   3   1        7.88        6.29      1.17 o 
 -10   3   1        0.98        0.73      0.49 o 
  -9   3   1       71.41       68.29      1.83 o 
  -8   3   1        0.02        0.22      0.35 o 
  -7   3   1       50.32       52.82      1.15 o 
  -6   3   1        4.63        7.70      0.38 o 
  -5   3   1       58.08       76.26      0.97 o 
  -4   3   1     2240.68     2471.98     21.83 o 
  -3   3   1      471.29      534.01      4.71 o 
  -2   3   1     2514.15     2531.10     21.20 o 
  -1   3   1     1231.20     1291.09     11.56 o 
   0   3   1        0.96        5.14      0.25 o 
   1   3   1     2151.70     2202.78     17.29 o 
   2   3   1      560.21      602.88      5.84 o 
   3   3   1      325.84      301.59      3.48 o 
   4   3   1       66.81       68.72      1.09 o 
   5   3   1       45.17       45.70      1.23 o 
   6   3   1      582.31      560.85      7.13 o 
   7   3   1        2.38        1.95      0.82 o 
   8   3   1        3.45        1.50      0.53 o 
   9   3   1        9.45        9.95      0.98 o 
 -12   4   1        0.42        2.10      1.71 o 
 -11   4   1        0.42        0.39      1.12 o 
 -10   4   1        0.84        0.53      0.46 o 
  -9   4   1        0.79        0.84      0.41 o 
  -8   4   1      151.06      140.05      2.31 o 
  -7   4   1       61.82       59.98      2.16 o 
  -6   4   1        1.17        3.18      0.44 o 
  -5   4   1      175.47      154.43      2.40 o 
  -4   4   1      251.37      289.43      3.06 o 
  -3   4   1      522.03      621.25      5.86 o 
  -2   4   1     1784.76     1812.46     17.36 o 
  -1   4   1     3521.40     3656.99     30.36 o 
   0   4   1      204.16      193.81      2.00 o 
   1   4   1      451.52      519.88      4.75 o 
   2   4   1      440.63      451.36      4.32 o 
   3   4   1       90.04       92.20      1.54 o 
   4   4   1      242.99      240.65      3.66 o 
   5   4   1      434.84      415.96      9.79 o 
   6   4   1      121.31      123.07      4.78 o 
   7   4   1        3.44        5.06      1.64 o 
   8   4   1       52.02       51.44      6.31 o 
   9   4   1       12.65       15.11      3.55 o 
 -11   5   1       14.87       16.51      2.37 o 
 -10   5   1        8.63       10.63      1.27 o 
  -9   5   1      131.52      120.35      3.40 o 
  -8   5   1        3.03        2.59      0.57 o 
  -7   5   1        0.49        1.25      0.49 o 
  -6   5   1       11.20       12.22      1.19 o 
  -5   5   1      342.89      330.90      4.31 o 
  -4   5   1        3.58        3.52      0.34 o 
  -3   5   1      818.01      853.70     11.94 o 
  -2   5   1      939.11      987.15      9.01 o 
  -1   5   1       62.78       61.56      0.91 o 
   0   5   1      159.90      133.65      1.39 o 
   1   5   1      231.79      242.36      2.38 o 
   2   5   1     1181.90     1188.07     12.14 o 
   3   5   1       15.33       18.04      1.23 o 
   4   5   1      851.57      814.06     16.23 o 
   5   5   1       28.85       27.79      3.02 o 
   6   5   1        3.70        2.00      1.18 o 
   7   5   1        8.34        8.99      1.97 o 
   8   5   1       16.25       19.83      2.55 o 
 -12   6   1        4.96        5.67      1.55 o 
 -11   6   1       24.89       26.50      4.47 o 
 -10   6   1       12.08       14.78      1.40 o 
  -9   6   1      404.92      409.69      7.59 o 
  -8   6   1       14.71        8.52      0.81 o 
  -7   6   1       62.25       50.17      2.03 o 
  -6   6   1        1.59        0.40      0.37 o 
  -5   6   1       16.15       10.87      0.92 o 
  -4   6   1       72.30       67.35      1.22 o 
  -3   6   1        1.32        0.53      0.18 o 
  -2   6   1       12.00       15.04      0.47 o 
  -1   6   1      446.99      456.99      4.58 o 
   0   6   1       27.56       29.65      0.56 o 
   1   6   1      180.17      175.84      2.21 o 
   2   6   1       72.14       75.64      4.35 o 
   3   6   1       80.09       76.70      2.70 o 
   4   6   1      324.15      323.12     10.97 o 
   5   6   1       52.57       54.44      5.39 o 
   6   6   1       18.62       20.07      4.60 o 
   7   6   1       39.15       41.98      3.34 o 
 -11   7   1      135.74      143.30      5.19 o 
 -10   7   1        0.58        1.73      0.97 o 
  -9   7   1      104.33      109.72      3.15 o 
  -8   7   1      111.45      119.45      3.93 o 
  -7   7   1        9.58       15.46      0.94 o 
  -6   7   1        4.50        1.58      0.43 o 
  -5   7   1      282.16      266.80      4.06 o 
  -4   7   1      380.88      382.68      3.98 o 
  -3   7   1       86.38       74.09      1.11 o 
  -2   7   1       26.42       26.34      0.77 o 
  -1   7   1      263.30      244.91      2.54 o 
   0   7   1       20.60       19.05      1.39 o 
   1   7   1      278.39      246.53      5.10 o 
   2   7   1      101.40       99.23      3.26 o 
   3   7   1      420.83      406.92      8.05 o 
   4   7   1       48.87       56.38      5.58 o 
   5   7   1        3.55        3.05      1.16 o 
   6   7   1       21.82       24.69      3.02 o 
 -11   8   1       66.08       73.36     14.13 o 
 -10   8   1        4.54        1.11      1.18 o 
  -9   8   1      113.58      118.76      4.17 o 
  -8   8   1      228.03      228.86      4.74 o 
  -7   8   1       43.81       37.74      2.94 o 
  -6   8   1      244.64      225.06      5.02 o 
  -5   8   1      110.02       96.94      1.99 o 
  -4   8   1       80.42       70.49      1.51 o 
  -3   8   1       65.02       58.07      1.24 o 
  -2   8   1        0.10        0.46      0.32 o 
  -1   8   1      421.41      417.44      5.97 o 
   0   8   1      457.83      450.95      7.93 o 
   1   8   1      252.82      249.91      5.37 o 
   2   8   1       27.73       27.22      1.77 o 
   3   8   1       22.80       25.66      3.90 o 
   4   8   1        3.33        5.04      2.50 o 
   5   8   1       10.94       12.55      2.17 o 
 -11   9   1        6.14        3.73      1.29 o 
 -10   9   1       20.26       22.06      2.17 o 
  -9   9   1       25.69       29.01      4.01 o 
  -8   9   1      122.46      117.08      3.89 o 
  -7   9   1        0.24        0.99      0.45 o 
  -6   9   1        0.69       -0.07      0.36 o 
  -5   9   1       14.04       11.26      0.70 o 
  -4   9   1       70.12       74.73      1.85 o 
  -3   9   1       10.16       11.14      0.76 o 
  -2   9   1       42.58       43.15      1.92 o 
  -1   9   1      458.92      438.74      9.65 o 
   0   9   1      199.23      187.35      4.42 o 
   1   9   1        0.13       -0.12      0.57 o 
   2   9   1        2.02        1.13      0.79 o 
   3   9   1        0.59       -0.33      0.71 o 
   4   9   1       39.53       38.75      2.96 o 
 -10  10   1       29.08       27.25      2.63 o 
  -9  10   1        6.48        5.44      1.16 o 
  -8  10   1        4.56        3.47      0.88 o 
  -7  10   1       17.07       16.46      1.39 o 
  -6  10   1      116.67      115.17      3.55 o 
  -5  10   1       30.55       27.07      1.20 o 
  -4  10   1       83.33       77.64      2.16 o 
  -3  10   1        3.79        3.45      0.64 o 
  -2  10   1        5.87       10.05      1.32 o 
  -1  10   1      122.05      117.98      3.32 o 
   0  10   1       90.01       98.46      3.14 o 
   1  10   1        4.77        5.72      1.04 o 
   2  10   1        1.20        1.43      0.82 o 
   3  10   1        0.21       -0.44      1.04 o 
  -9  11   1       62.93       59.41      3.55 o 
  -8  11   1       84.81       91.57      3.43 o 
  -7  11   1        0.04        0.00      0.79 o 
  -6  11   1      110.19      120.18      3.72 o 
  -5  11   1        4.87        4.46      3.02 o 
  -4  11   1       31.35       32.65      1.84 o 
  -3  11   1      160.12      146.89      6.57 o 
  -2  11   1       95.51       87.60      3.40 o 
  -1  11   1        1.02        2.13      0.81 o 
   0  11   1       19.00       18.08      1.58 o 
   1  11   1        0.48       -0.60      0.70 o 
   2  11   1       14.57       18.24      1.87 o 
  -8  12   1       59.30       47.70      3.68 o 
  -7  12   1        8.66        8.55      1.64 o 
  -6  12   1      192.72      204.45     12.62 o 
  -5  12   1        0.56        0.73      0.79 o 
  -4  12   1       10.20       13.68      1.64 o 
  -3  12   1       30.41       33.03      2.13 o 
  -2  12   1       13.55       13.30      1.57 o 
  -1  12   1        0.90        1.08      1.77 o 
   0  12   1       51.07       57.95      6.04 o 
  -6  13   1        0.05        0.50      0.79 o 
  -5  13   1        2.34        1.42      1.97 o 
  -4  13   1        0.54        0.11      0.99 o 
  -3  13   1       28.66       26.43      4.01 o 
   1 -13   2        0.90        1.16      0.97 o 
   2 -13   2        0.57       -0.35      0.82 o 
   3 -13   2        4.23        4.21      1.29 o 
   4 -13   2       59.91       55.10      3.06 o 
   5 -13   2       31.62       31.14      3.02 o 
   6 -13   2       45.33       48.23      3.81 o 
   7 -13   2       21.14       18.79      2.76 o 
   8 -13   2        2.02        2.16      1.58 o 
  -1 -12   2        1.76        2.17      0.90 o 
   0 -12   2       54.56       56.57      3.22 o 
   1 -12   2      106.63       98.81      4.07 o 
   2 -12   2       73.72       71.88      4.07 o 
   3 -12   2        6.47        6.32      1.29 o 
   4 -12   2       89.13       89.23      4.73 o 
   5 -12   2        0.03       -0.66      0.92 o 
   6 -12   2       79.52       72.41      4.47 o 
   7 -12   2        9.21       11.47      1.53 o 
   8 -12   2        0.88        0.79      1.31 o 
   9 -12   2        5.91        4.73      1.97 o 
  -3 -11   2        0.92        1.30      1.18 o 
  -2 -11   2        2.36        2.19      0.95 o 
  -1 -11   2        0.08        0.51      0.75 o 
   0 -11   2      151.98      152.53      3.75 o 
   1 -11   2      281.37      272.38      6.07 o 
   2 -11   2        1.74        2.85      0.95 o 
   3 -11   2       26.47       25.62      1.66 o 
   4 -11   2       11.32       13.99      1.29 o 
   5 -11   2       43.44       37.14      1.98 o 
   6 -11   2        0.09        0.34      0.79 o 
   7 -11   2        4.70        3.42      1.45 o 
   8 -11   2      136.66      129.04      6.57 o 
   9 -11   2       25.96       24.05      3.15 o 
  10 -11   2       41.04       42.71      4.21 o 
  -4 -10   2       21.39       19.47      1.97 o 
  -3 -10   2      110.08      104.02      7.89 o 
  -2 -10   2        3.71        4.78      1.06 o 
  -1 -10   2       81.28       76.46      2.58 o 
   0 -10   2      209.78      214.53      4.43 o 
   1 -10   2      100.67       96.97      3.15 o 
   2 -10   2        0.72        0.95      0.68 o 
   3 -10   2      138.40      125.60      3.66 o 
   4 -10   2        7.76        9.43      1.45 o 
   5 -10   2      670.18      636.44     12.01 o 
   6 -10   2        1.44        2.59      0.79 o 
   7 -10   2        4.72        5.35      0.85 o 
   8 -10   2      387.24      359.01     12.35 o 
   9 -10   2        0.63        2.63      1.45 o 
  10 -10   2       35.93       30.88      3.68 o 
  -5  -9   2       14.47       18.20      2.69 o 
  -4  -9   2        7.53        6.61      1.63 o 
  -3  -9   2       29.29       30.75      2.06 o 
  -2  -9   2       37.17       36.41      2.07 o 
  -1  -9   2       25.63       24.94      1.60 o 
   0  -9   2       19.52       17.15      1.27 o 
   1  -9   2      121.51      103.58      3.40 o 
   2  -9   2       67.53       67.03      2.14 o 
   3  -9   2        0.78        0.72      0.67 o 
   4  -9   2      233.35      242.56      4.04 o 
   5  -9   2      162.81      158.60      4.22 o 
   6  -9   2        1.32        1.56      0.62 o 
   7  -9   2      187.22      179.58      4.23 o 
   8  -9   2      292.79      304.10      7.46 o 
   9  -9   2       14.95       15.96      1.80 o 
  10  -9   2       19.29       29.17      4.53 o 
  11  -9   2        0.83        0.38      0.95 o 
  -6  -8   2       23.79       23.66      2.69 o 
  -5  -8   2       28.42       25.81      3.81 o 
  -4  -8   2       75.23       83.04      3.27 o 
  -3  -8   2        2.06        0.53      0.71 o 
  -2  -8   2      135.18      136.60      4.04 o 
  -1  -8   2       23.62       19.86      1.33 o 
   0  -8   2        0.63        2.02      0.63 o 
   1  -8   2       78.71       81.09      2.12 o 
   2  -8   2        0.17        0.98      0.28 o 
   3  -8   2       49.00       58.02      1.21 o 
   4  -8   2      152.14      159.51      2.60 o 
   5  -8   2      308.50      295.53      5.47 o 
   6  -8   2      102.32       94.40      2.65 o 
   7  -8   2      265.57      252.71      4.52 o 
   8  -8   2      193.52      192.89      4.43 o 
   9  -8   2      212.93      208.83      8.15 o 
  10  -8   2       17.65       20.68      2.04 o 
  11  -8   2       17.21       18.98      2.13 o 
  -7  -7   2        0.00        0.33      1.71 o 
  -6  -7   2       66.23       61.81      5.26 o 
  -5  -7   2        0.94        1.08      1.01 o 
  -4  -7   2      385.96      398.37      8.05 o 
  -3  -7   2       22.55       24.93      1.61 o 
  -2  -7   2      237.17      228.10      4.96 o 
  -1  -7   2       64.42       62.31      2.12 o 
   0  -7   2      108.87      100.34      2.19 o 
   1  -7   2       18.19       21.27      0.53 o 
   2  -7   2      228.89      224.45      2.59 o 
   3  -7   2       93.33      103.83      1.35 o 
   4  -7   2      113.07      114.50      2.12 o 
   5  -7   2      108.06       95.55      2.14 o 
   6  -7   2      288.93      281.35      5.47 o 
   7  -7   2      157.05      148.53      2.81 o 
   8  -7   2       43.47       43.87      1.88 o 
   9  -7   2        2.92        2.69      0.51 o 
  10  -7   2        2.12        2.53      0.55 o 
  11  -7   2        0.04        0.26      1.45 o 
  -8  -6   2       44.21       43.38      3.68 o 
  -7  -6   2        0.01        0.39      0.46 o 
  -6  -6   2      387.80      375.93      6.02 o 
  -5  -6   2        7.73        7.44      0.97 o 
  -4  -6   2       69.41       63.36      1.54 o 
  -3  -6   2        0.37        0.60      0.31 o 
  -2  -6   2      124.23      120.45      2.42 o 
  -1  -6   2      184.08      198.58      3.60 o 
   0  -6   2      524.50      571.75      9.28 o 
   1  -6   2       27.80       21.68      0.46 o 
   2  -6   2       38.89       36.31      0.63 o 
   3  -6   2        8.48        9.85      0.42 o 
   4  -6   2      731.26      783.03      8.13 o 
   5  -6   2       63.57       59.29      1.03 o 
   6  -6   2      354.27      360.74      4.36 o 
   7  -6   2       19.41       16.51      0.94 o 
   8  -6   2      111.80      113.09      2.14 o 
   9  -6   2       18.29       20.80      1.74 o 
  10  -6   2        6.49        9.07      0.98 o 
  11  -6   2        4.49        2.83      0.99 o 
  -8  -5   2       19.24       17.36      1.58 o 
  -7  -5   2       10.26       11.79      0.99 o 
  -6  -5   2      496.27      507.49      8.31 o 
  -5  -5   2      168.02      157.48      3.16 o 
  -4  -5   2       84.47       87.54      2.30 o 
  -3  -5   2        0.15        0.68      0.22 o 
  -2  -5   2      369.56      346.73      3.61 o 
  -1  -5   2       10.90        7.24      0.41 o 
   0  -5   2      541.75      524.17      4.92 o 
   1  -5   2      166.12      183.35      1.64 o 
   2  -5   2      302.12      288.69      2.46 o 
   3  -5   2        5.28        6.42      0.28 o 
   4  -5   2      612.57      588.85      4.77 o 
   5  -5   2       88.72       74.12      1.30 o 
   6  -5   2      200.06      205.54      2.92 o 
   7  -5   2      103.00      103.82      1.97 o 
   8  -5   2       62.19       59.37      1.64 o 
   9  -5   2      150.05      139.37      2.82 o 
  10  -5   2       88.59       88.37      3.40 o 
  11  -5   2       22.45       16.80      3.35 o 
  -9  -4   2       54.43       57.33      4.31 o 
  -8  -4   2       26.70       23.98      1.24 o 
  -7  -4   2        0.45       -0.30      0.55 o 
  -6  -4   2      138.95      139.55      2.47 o 
  -5  -4   2       55.18       50.84      1.30 o 
  -4  -4   2      188.97      203.14      2.55 o 
  -3  -4   2        2.37        3.45      0.28 o 
  -2  -4   2      553.95      581.99      5.21 o 
  -1  -4   2       25.20       19.31      0.84 o 
   0  -4   2      665.29      645.19      5.96 o 
   1  -4   2        2.70        0.12      0.17 o 
   2  -4   2     1804.24     1922.61     14.86 o 
   3  -4   2      105.51       88.55      1.33 o 
   4  -4   2       33.02       53.38      0.71 o 
   5  -4   2      679.54      650.64      5.59 o 
   6  -4   2      131.96      139.23      1.74 o 
   7  -4   2      119.27      109.67      1.86 o 
   8  -4   2      397.66      404.22      5.20 o 
   9  -4   2       12.82       11.01      3.94 o 
  10  -4   2       28.43       27.81      2.04 o 
  11  -4   2        0.16        0.22      0.82 o 
 -10  -3   2        9.09        9.32      1.03 o 
  -9  -3   2       17.38       20.31      2.22 o 
  -8  -3   2       84.16       82.26      2.53 o 
  -7  -3   2        0.69       -0.35      0.40 o 
  -6  -3   2       18.50       17.31      0.98 o 
  -5  -3   2     1199.06     1221.58     10.79 o 
  -4  -3   2       15.29       15.71      0.57 o 
  -3  -3   2      554.16      563.29      4.63 o 
  -2  -3   2     1951.70     2021.40     15.00 o 
  -1  -3   2        7.02       12.66      0.30 o 
   0  -3   2      183.91      158.97      1.60 o 
   1  -3   2      400.44      482.23      3.60 o 
   2  -3   2     1832.64     1728.30     12.70 o 
   3  -3   2     1231.30     1235.76      8.82 o 
   4  -3   2      151.89      181.91      1.82 o 
   5  -3   2      368.44      376.76      3.56 o 
   6  -3   2       54.13       52.18      1.14 o 
   7  -3   2        0.80        0.70      0.31 o 
   8  -3   2       86.65       95.04      1.87 o 
   9  -3   2      140.54      125.01      4.13 o 
  10  -3   2       55.23       53.04      2.78 o 
  11  -3   2       30.06       32.64      2.32 o 
 -10  -2   2       22.61       19.15      1.63 o 
  -9  -2   2       27.72       26.50      1.57 o 
  -8  -2   2      176.38      170.78      3.76 o 
  -7  -2   2      306.55      284.46      4.48 o 
  -6  -2   2      651.47      609.68      6.06 o 
  -5  -2   2        3.47        4.09      0.39 o 
  -4  -2   2       37.47       36.51      0.80 o 
  -3  -2   2      834.99      903.61      7.08 o 
  -2  -2   2     1660.93     1774.71     13.16 o 
  -1  -2   2     5134.90     5216.28     46.87 o 
   0  -2   2     4243.75     4291.97     34.98 o 
   1  -2   2       15.03       11.55      0.29 o 
   2  -2   2      768.72      749.76      5.96 o 
   3  -2   2      190.57      179.00      1.57 o 
   4  -2   2        0.01        0.20      0.13 o 
   5  -2   2       15.17       13.08      0.54 o 
   6  -2   2        0.60        0.57      0.26 o 
   7  -2   2      246.52      225.36      2.88 o 
   8  -2   2        0.28       -0.52      0.53 o 
   9  -2   2       23.30       21.72      1.49 o 
  10  -2   2       75.70       81.89      3.43 o 
  11  -2   2       47.31       45.15      2.73 o 
 -10  -1   2       21.86       22.83      1.72 o 
  -9  -1   2        0.01       -0.60      0.60 o 
  -8  -1   2        0.97        0.53      0.47 o 
  -7  -1   2        0.68        0.86      0.41 o 
  -6  -1   2      491.68      468.18      4.84 o 
  -5  -1   2       47.96       45.91      0.96 o 
  -4  -1   2      182.50      185.47      2.07 o 
  -3  -1   2       88.81       92.37      1.18 o 
  -2  -1   2       18.24       25.63      0.55 o 
  -1  -1   2    11401.83     9829.25     98.42 o 
   0  -1   2      625.91      672.98      6.02 o 
   1  -1   2      802.20      807.70      5.77 o 
   2  -1   2        7.61        7.45      0.30 o 
   3  -1   2       10.37       15.68      0.53 o 
   4  -1   2      124.36      130.44      1.42 o 
   5  -1   2        1.43        0.56      0.24 o 
   6  -1   2       61.02       62.36      1.25 o 
   7  -1   2     1578.23     1499.77     16.78 o 
   8  -1   2        0.27        0.18      0.70 o 
   9  -1   2       90.69       83.93      3.49 o 
  10  -1   2        1.78        2.34      0.84 o 
  11  -1   2        5.18        4.15      1.29 o 
 -11   0   2       45.09       46.38      2.37 o 
 -10   0   2       42.24       36.29      2.19 o 
  -9   0   2       32.25       30.28      1.75 o 
  -8   0   2       18.75       20.01      1.03 o 
  -7   0   2     1411.73     1349.11     13.85 o 
  -6   0   2      351.79      326.23      3.60 o 
  -5   0   2      204.36      187.02      2.17 o 
  -4   0   2      365.22      359.67      3.38 o 
  -3   0   2     1358.94     1419.74     11.19 o 
  -2   0   2      423.10      433.42      3.85 o 
  -1   0   2      683.12      776.42      7.67 o 
   0   0   2     2774.19     2753.87     24.42 o 
   1   0   2        7.74        8.98      0.36 o 
   2   0   2       19.67       32.48      0.51 o 
   3   0   2      765.26      801.72      6.25 o 
   4   0   2      619.82      715.34      5.79 o 
   5   0   2       80.23       92.77      1.46 o 
   6   0   2       59.94       60.71      1.43 o 
   7   0   2      364.51      338.82      5.00 o 
   8   0   2        4.54        7.55      1.12 o 
   9   0   2       28.47       31.58      1.77 o 
  10   0   2        8.24        9.97      1.95 o 
 -11   1   2        3.07        2.58      0.97 o 
 -10   1   2        2.21        0.90      0.74 o 
  -9   1   2        7.12        6.51      0.69 o 
  -8   1   2      629.65      602.21      6.53 o 
  -7   1   2       36.04       33.29      1.04 o 
  -6   1   2      482.68      470.76      4.71 o 
  -5   1   2      517.75      523.82      4.96 o 
  -4   1   2      104.50       82.08      1.03 o 
  -3   1   2     1194.71     1238.03      9.14 o 
  -2   1   2      343.82      324.63      3.48 o 
  -1   1   2      906.96      906.61      7.27 o 
   0   1   2     2165.83     2143.04     18.22 o 
   1   1   2      465.30      511.84      4.54 o 
   2   1   2     1148.20     1182.99      8.91 o 
   3   1   2      535.18      608.79      4.82 o 
   4   1   2       31.03       39.07      0.78 o 
   5   1   2        0.12        0.10      0.26 o 
   6   1   2       13.30       11.39      0.81 o 
   7   1   2      189.24      173.17      3.54 o 
   8   1   2       55.62       60.60      2.55 o 
   9   1   2       69.16       77.68      2.73 o 
  10   1   2        0.01       -0.51      0.60 o 
 -11   2   2       67.62       70.96      3.03 o 
 -10   2   2        2.23        5.51      1.51 o 
  -9   2   2        3.12        2.32      0.53 o 
  -8   2   2      170.19      171.06      2.79 o 
  -7   2   2       57.98       48.82      1.15 o 
  -6   2   2      292.46      292.36      3.35 o 
  -5   2   2      636.16      629.48      5.31 o 
  -4   2   2      203.90      192.74      1.99 o 
  -3   2   2     1985.66     2153.17     20.51 o 
  -2   2   2       75.17      105.67      1.38 o 
  -1   2   2     9637.40     9327.58    148.83 o 
   0   2   2     1455.59     1444.65     12.13 o 
   1   2   2      504.05      621.39      5.15 o 
   2   2   2        8.19        4.90      0.34 o 
   3   2   2       18.25       15.52      0.48 o 
   4   2   2       22.14       32.12      0.60 o 
   5   2   2      112.62       96.28      1.60 o 
   6   2   2       28.37       33.99      1.16 o 
   7   2   2       77.22       65.43      1.75 o 
   8   2   2        3.08        3.29      0.49 o 
   9   2   2        0.23        0.32      0.41 o 
 -11   3   2       42.92       43.72      4.53 o 
 -10   3   2       10.14       10.90      0.88 o 
  -9   3   2       23.02       22.05      1.02 o 
  -8   3   2      621.25      593.46      6.79 o 
  -7   3   2        9.97        9.44      0.72 o 
  -6   3   2      292.47      291.50      3.65 o 
  -5   3   2      388.27      385.74      4.35 o 
  -4   3   2      278.13      317.88      3.12 o 
  -3   3   2     1215.12     1246.88     11.25 o 
  -2   3   2      120.83      133.26      1.54 o 
  -1   3   2      337.25      315.36      3.58 o 
   0   3   2      838.77      870.63      7.13 o 
   1   3   2        3.70        1.41      0.20 o 
   2   3   2     2641.71     2774.07     24.77 o 
   3   3   2      248.90      253.71      3.83 o 
   4   3   2      195.49      190.96      3.11 o 
   5   3   2      214.36      202.15      5.43 o 
   6   3   2      130.01      124.38      4.72 o 
   7   3   2       72.18       71.06      3.67 o 
   8   3   2       50.92       48.11      3.30 o 
   9   3   2       45.32       56.77      5.39 o 
 -11   4   2       31.50       35.16      7.29 o 
 -10   4   2       31.11       26.03      2.79 o 
  -9   4   2        3.40        5.24      1.71 o 
  -8   4   2        3.95        5.47      0.76 o 
  -7   4   2      112.10      108.60      2.86 o 
  -6   4   2        7.42        8.26      0.51 o 
  -5   4   2        3.81       14.38      0.49 o 
  -4   4   2       27.50       26.66      0.61 o 
  -3   4   2     1831.91     1923.02     15.99 o 
  -2   4   2        0.25        0.18      0.18 o 
  -1   4   2        1.32        8.19      0.31 o 
   0   4   2        7.60        9.57      0.32 o 
   1   4   2        3.19       10.69      0.38 o 
   2   4   2        0.26        0.14      0.20 o 
   3   4   2      521.28      517.62      7.38 o 
   4   4   2       82.52       84.47      2.67 o 
   5   4   2      170.89      169.48      5.46 o 
   6   4   2        6.51        9.85      2.04 o 
   7   4   2      112.76      115.20      4.87 o 
   8   4   2       19.26       21.83      2.55 o 
 -12   5   2       29.84       45.60      4.34 o 
 -11   5   2       19.60       17.06      1.99 o 
 -10   5   2        9.79        9.94      1.25 o 
  -9   5   2       45.41       37.00      1.88 o 
  -8   5   2        2.35        1.33      0.54 o 
  -7   5   2       43.52       39.29      1.78 o 
  -6   5   2      160.91      186.00      3.30 o 
  -5   5   2        2.81        1.33      0.21 o 
  -4   5   2       81.77       74.56      1.29 o 
  -3   5   2      763.20      799.14      8.13 o 
  -2   5   2       47.45       43.83      0.75 o 
  -1   5   2      111.73       98.85      1.44 o 
   0   5   2       83.62       83.90      1.60 o 
   1   5   2      742.49      703.26      6.03 o 
   2   5   2      351.26      348.32      5.21 o 
   3   5   2       10.48       12.37      1.08 o 
   4   5   2        0.01        1.05      0.74 o 
   5   5   2      181.50      169.38      5.85 o 
   6   5   2        4.09        7.68      1.91 o 
   7   5   2       59.21       66.64      7.75 o 
   8   5   2       29.61       36.39      4.21 o 
 -11   6   2        0.41       -0.08      0.88 o 
 -10   6   2       59.72       61.94      7.29 o 
  -9   6   2       41.60       37.96      1.86 o 
  -8   6   2        3.51        5.38      0.80 o 
  -7   6   2       59.46       64.30      1.81 o 
  -6   6   2      390.00      389.53      5.68 o 
  -5   6   2      143.96      150.28      2.32 o 
  -4   6   2      237.28      247.07      2.98 o 
  -3   6   2     1559.11     1586.36     14.33 o 
  -2   6   2      129.63      140.90      1.96 o 
  -1   6   2      202.49      188.32      2.20 o 
   0   6   2       51.61       41.15      1.04 o 
   1   6   2       15.95       17.04      0.93 o 
   2   6   2      709.65      666.93     11.09 o 
   3   6   2       30.29       24.95      2.04 o 
   4   6   2        5.46        2.96      1.01 o 
   5   6   2       61.16       60.94      3.48 o 
   6   6   2        0.46        0.15      0.99 o 
   7   6   2       85.79      101.77      5.12 o 
 -11   7   2        6.50        7.15      1.51 o 
 -10   7   2       83.20       93.59      3.89 o 
  -9   7   2        8.14        6.16      0.97 o 
  -8   7   2        0.95        1.06      0.55 o 
  -7   7   2       81.10       82.89      2.52 o 
  -6   7   2      110.40      120.53      2.41 o 
  -5   7   2      191.91      184.80      3.68 o 
  -4   7   2      102.83      110.84      1.82 o 
  -3   7   2      102.70      107.85      1.52 o 
  -2   7   2       85.70       88.77      1.51 o 
  -1   7   2      122.63      119.61      1.91 o 
   0   7   2       70.98       61.74      2.00 o 
   1   7   2      648.94      645.22     10.73 o 
   2   7   2      298.80      284.89      6.02 o 
   3   7   2       59.76       64.99      5.16 o 
   4   7   2        4.80        4.81      1.25 o 
   5   7   2        0.03       -0.32      1.18 o 
   6   7   2       48.78       56.64      7.62 o 
 -11   8   2       83.04       82.73      4.27 o 
 -10   8   2       80.32       80.28      5.45 o 
  -9   8   2        2.41        1.10      0.82 o 
  -8   8   2       47.09       44.42      1.86 o 
  -7   8   2       99.44      109.16      2.45 o 
  -6   8   2       71.49       78.47      1.84 o 
  -5   8   2        0.61        1.70      0.44 o 
  -4   8   2       18.21       16.49      0.76 o 
  -3   8   2        0.70        0.46      0.29 o 
  -2   8   2      296.94      287.30      4.42 o 
  -1   8   2       50.84       51.91      1.31 o 
   0   8   2      373.44      355.91      6.69 o 
   1   8   2        1.14        0.54      0.57 o 
   2   8   2       29.49       29.49      1.85 o 
   3   8   2      118.08      122.86      4.37 o 
   4   8   2       44.54       38.02      2.81 o 
   5   8   2        0.90        0.00      1.01 o 
 -11   9   2      106.98      113.32      4.53 o 
 -10   9   2       26.66       26.86      2.11 o 
  -9   9   2        5.97        5.45      1.77 o 
  -8   9   2        2.98        2.86      1.05 o 
  -7   9   2       29.47       29.35      1.33 o 
  -6   9   2       14.50       18.42      1.04 o 
  -5   9   2       81.95       88.37      1.85 o 
  -4   9   2       65.25       61.31      1.64 o 
  -3   9   2      181.48      177.36      5.29 o 
  -2   9   2       18.89       16.33      1.63 o 
  -1   9   2        0.00        0.42      0.36 o 
   0   9   2      116.04      104.25      3.11 o 
   1   9   2        5.33        4.19      0.99 o 
   2   9   2      142.89      137.61      4.17 o 
   3   9   2       55.25       52.27      2.76 o 
   4   9   2        0.51        0.80      1.07 o 
 -10  10   2        9.65        7.12      1.34 o 
  -9  10   2      119.80      121.11      7.69 o 
  -8  10   2       15.26       11.64      1.29 o 
  -7  10   2       18.59       17.27      1.34 o 
  -6  10   2        0.13        0.36      0.40 o 
  -5  10   2       51.23       57.09      1.52 o 
  -4  10   2       10.40        9.91      0.74 o 
  -3  10   2      173.96      178.10      3.55 o 
  -2  10   2       57.45       49.94      1.61 o 
  -1  10   2      232.60      240.60      9.14 o 
   0  10   2       28.36       28.28      1.77 o 
   1  10   2       38.20       43.96      2.33 o 
   2  10   2       17.99       14.75      1.67 o 
   3  10   2       10.35       11.57      1.67 o 
  -9  11   2       83.24       90.05      3.53 o 
  -8  11   2       14.81       15.55      1.77 o 
  -7  11   2       59.01       63.85      2.60 o 
  -6  11   2        2.50        3.91      0.77 o 
  -5  11   2      109.89      122.12      4.99 o 
  -4  11   2        0.20        0.21      0.63 o 
  -3  11   2       73.16       67.64      3.94 o 
  -2  11   2        6.75        8.53      1.16 o 
  -1  11   2       32.34       30.70      2.89 o 
   0  11   2       16.29       17.22      1.57 o 
   1  11   2       94.17      106.27      3.76 o 
  -8  12   2        0.04        0.29      0.85 o 
  -7  12   2        8.89        8.04      1.02 o 
  -6  12   2        7.44        5.94      1.15 o 
  -5  12   2       15.60       14.69      1.97 o 
  -4  12   2       13.81       16.57      1.57 o 
  -3  12   2        2.43        5.08      1.45 o 
  -2  12   2        3.53        3.45      2.56 o 
  -1  12   2       27.91       33.30      4.07 o 
   4 -14   3       62.43       65.43      5.26 o 
   5 -14   3        0.03        0.00      1.31 o 
   0 -13   3        0.54        1.03      1.01 o 
   1 -13   3        0.13       -0.07      0.92 o 
   2 -13   3       54.54       53.33      4.47 o 
   3 -13   3      158.50      151.59     11.70 o 
   4 -13   3       28.19       25.62      2.89 o 
   5 -13   3       74.75       75.69      4.73 o 
   6 -13   3      118.24      116.69      6.18 o 
   7 -13   3        0.31        0.39      1.31 o 
   8 -13   3       11.55       10.06      1.62 o 
  -2 -12   3       16.53       15.68      1.78 o 
  -1 -12   3        4.87        4.49      1.10 o 
   0 -12   3        1.07        0.99      0.97 o 
   1 -12   3      114.88      114.14      4.38 o 
   2 -12   3       90.04       82.56      5.12 o 
   3 -12   3      165.43      154.78      5.16 o 
   4 -12   3        0.82       -0.13      0.92 o 
   5 -12   3        6.11        7.10      1.84 o 
   6 -12   3        5.77       10.78      2.10 o 
   7 -12   3       17.81       14.73      1.72 o 
   8 -12   3       23.24       21.16      2.89 o 
   9 -12   3       11.34       16.16      2.76 o 
  -3 -11   3      139.04      138.30      5.51 o 
  -2 -11   3       87.58       93.01      3.53 o 
  -1 -11   3       57.98       52.67      2.56 o 
   0 -11   3        0.00       -0.15      0.61 o 
   1 -11   3        8.67        7.34      1.19 o 
   2 -11   3      222.81      210.07      6.06 o 
   3 -11   3       51.38       55.81      2.49 o 
   4 -11   3      169.81      163.99      4.63 o 
   5 -11   3      108.29      106.20      3.61 o 
   6 -11   3       13.28       14.14      1.22 o 
   7 -11   3       22.65       22.73      2.89 o 
   8 -11   3        0.07        1.05      1.31 o 
   9 -11   3       96.47       90.28      5.78 o 
  10 -11   3       11.97       11.70      2.76 o 
  -4 -10   3        0.62        1.17      1.02 o 
  -3 -10   3      288.07      293.19      6.93 o 
  -2 -10   3        0.13       -0.19      0.70 o 
  -1 -10   3       12.36       13.66      1.24 o 
   0 -10   3       48.85       51.64      2.01 o 
   1 -10   3       88.02       81.09      2.86 o 
   2 -10   3      128.97      123.98      8.61 o 
   3 -10   3       17.43       17.97      1.38 o 
   4 -10   3       37.36       30.28      1.80 o 
   5 -10   3      215.97      206.54      4.62 o 
   6 -10   3       81.46       76.10      4.00 o 
   7 -10   3        2.97        3.62      1.01 o 
   8 -10   3       55.39       56.79      2.86 o 
   9 -10   3      104.81      117.61      6.57 o 
  10 -10   3        4.73        9.20      2.37 o 
  -5  -9   3       12.60       13.86      1.78 o 
  -4  -9   3        2.34        0.35      0.87 o 
  -3  -9   3        2.76        1.69      0.83 o 
  -2  -9   3       29.90       27.41      2.77 o 
  -1  -9   3        0.05       -0.47      0.47 o 
   0  -9   3       75.61       78.13      2.33 o 
   1  -9   3       24.35       29.71      1.40 o 
   2  -9   3      179.36      181.27      4.32 o 
   3  -9   3       21.39       27.79      1.81 o 
   4  -9   3      128.13      131.89      2.73 o 
   5  -9   3      198.50      188.15      4.08 o 
   6  -9   3      210.98      200.51      4.43 o 
   7  -9   3        2.19        1.83      0.82 o 
   8  -9   3      473.03      452.33     10.07 o 
   9  -9   3      173.32      162.92      7.10 o 
  10  -9   3        1.58        0.66      1.45 o 
  -6  -8   3       36.98       39.50      3.27 o 
  -5  -8   3       33.44       33.14      2.30 o 
  -4  -8   3       39.35       38.67      2.24 o 
  -3  -8   3      184.26      187.13      4.25 o 
  -2  -8   3       43.53       42.42      2.23 o 
  -1  -8   3       16.21       19.83      1.26 o 
   0  -8   3        8.89        8.64      0.88 o 
   1  -8   3      218.29      212.80      5.22 o 
   2  -8   3       63.41       71.27      1.52 o 
   3  -8   3      103.92      100.43      2.54 o 
   4  -8   3      105.41       94.38      1.86 o 
   5  -8   3       32.07       25.73      1.37 o 
   6  -8   3      289.45      291.55      5.70 o 
   7  -8   3       10.70        7.57      1.00 o 
   8  -8   3       48.96       55.19      2.71 o 
   9  -8   3       94.60       88.73      3.65 o 
  10  -8   3      111.84      117.55      3.70 o 
  11  -8   3        0.53        1.05      1.45 o 
  -7  -7   3      159.22      146.72      5.71 o 
  -6  -7   3       32.27       38.27      2.12 o 
  -5  -7   3      206.03      211.14      3.61 o 
  -4  -7   3       40.25       45.19      1.32 o 
  -3  -7   3      270.62      261.06      3.64 o 
  -2  -7   3        1.87        1.45      0.37 o 
  -1  -7   3        9.17        5.93      0.63 o 
   0  -7   3       70.18       77.95      1.88 o 
   1  -7   3       17.11       12.11      0.47 o 
   2  -7   3       82.83       83.72      1.30 o 
   3  -7   3       16.86       18.42      0.57 o 
   4  -7   3       31.35       23.34      0.66 o 
   5  -7   3       85.74       79.50      1.41 o 
   6  -7   3      527.28      514.44      6.53 o 
   7  -7   3       29.24       21.98      1.01 o 
   8  -7   3        0.02        0.21      0.38 o 
   9  -7   3       32.33       34.39      1.33 o 
  10  -7   3        0.09        0.85      0.82 o 
  11  -7   3       23.89       25.35      1.85 o 
  -8  -6   3        1.29        2.99      0.84 o 
  -7  -6   3       68.40       68.60      5.05 o 
  -6  -6   3       36.23       39.71      1.59 o 
  -5  -6   3      261.16      258.49      3.90 o 
  -4  -6   3        2.67        3.96      0.56 o 
  -3  -6   3      443.58      445.09      5.81 o 
  -2  -6   3        1.50        1.50      0.31 o 
  -1  -6   3        2.70        0.88      0.22 o 
   0  -6   3       62.29       60.01      1.02 o 
   1  -6   3        5.51        2.57      0.24 o 
   2  -6   3       33.88       34.15      0.65 o 
   3  -6   3     1081.06     1168.34      9.37 o 
   4  -6   3      564.49      610.54      5.29 o 
   5  -6   3      476.78      504.06      5.08 o 
   6  -6   3      280.67      276.76      4.04 o 
   7  -6   3        0.03        0.04      0.37 o 
   8  -6   3        3.17        3.42      0.56 o 
   9  -6   3        2.41        2.15      0.57 o 
  10  -6   3      220.13      215.59      5.83 o 
  11  -6   3       23.37       23.03      4.07 o 
  -9  -5   3        1.33        1.42      0.76 o 
  -8  -5   3       48.93       49.57      2.18 o 
  -7  -5   3        5.95        5.70      0.92 o 
  -6  -5   3       28.42       29.39      1.33 o 
  -5  -5   3      193.86      192.60      3.70 o 
  -4  -5   3      113.81      109.81      2.21 o 
  -3  -5   3       55.91       49.64      0.85 o 
  -2  -5   3      106.45       92.37      1.16 o 
  -1  -5   3      306.31      308.66      2.74 o 
   0  -5   3       20.53       15.37      0.51 o 
   1  -5   3       91.30      125.96      1.62 o 
   2  -5   3      299.15      338.60      2.96 o 
   3  -5   3        9.20       21.03      0.55 o 
   4  -5   3        0.00        0.03      0.15 o 
   5  -5   3      598.31      550.62      4.84 o 
   6  -5   3       58.45       47.74      1.26 o 
   7  -5   3       68.44       61.13      1.52 o 
   8  -5   3       12.22       10.75      0.85 o 
   9  -5   3        3.15        3.25      0.97 o 
  10  -5   3       25.43       30.55      5.39 o 
  11  -5   3        0.12       -0.55      0.88 o 
  -9  -4   3       13.35       15.43      1.63 o 
  -8  -4   3      145.01      147.25      3.53 o 
  -7  -4   3        9.80        9.41      0.84 o 
  -6  -4   3       13.02       14.96      0.90 o 
  -5  -4   3      128.05      135.47      2.25 o 
  -4  -4   3      448.49      458.84      3.93 o 
  -3  -4   3      254.34      237.65      2.37 o 
  -2  -4   3      328.95      375.20      3.28 o 
  -1  -4   3     1813.51     1955.64     17.24 o 
   0  -4   3        9.25       15.24      0.45 o 
   1  -4   3       57.15       48.42      0.81 o 
   2  -4   3     1813.05     1947.57     15.15 o 
   3  -4   3      437.10      473.44      4.16 o 
   4  -4   3      453.63      474.39      4.02 o 
   5  -4   3      115.93      111.33      1.68 o 
   6  -4   3       23.11       18.06      0.81 o 
   7  -4   3      110.88      106.33      1.87 o 
   8  -4   3      315.13      305.15      5.04 o 
   9  -4   3       93.26       98.28      3.81 o 
  10  -4   3       14.98       12.31      1.64 o 
  11  -4   3       17.98       21.61      5.52 o 
 -10  -3   3        3.77        0.32      0.79 o 
  -9  -3   3       31.23       31.24      1.89 o 
  -8  -3   3      190.44      182.14      4.02 o 
  -7  -3   3       51.72       47.81      2.05 o 
  -6  -3   3        3.89        2.65      0.64 o 
  -5  -3   3       28.82       37.42      0.93 o 
  -4  -3   3       75.18       67.99      1.41 o 
  -3  -3   3      117.41      127.96      1.49 o 
  -2  -3   3      226.69      213.45      2.32 o 
  -1  -3   3     1400.48     1390.43     12.37 o 
   0  -3   3     3127.86     3170.44     25.94 o 
   1  -3   3     2655.81     2873.43     22.11 o 
   2  -3   3      766.76      825.72      6.37 o 
   3  -3   3       63.41      105.04      2.12 o 
   4  -3   3      303.28      297.48      2.75 o 
   5  -3   3       21.67       18.34      0.53 o 
   6  -3   3      168.47      171.14      2.12 o 
   7  -3   3      104.87       89.16      2.01 o 
   8  -3   3      231.25      217.23      4.55 o 
   9  -3   3       76.86       75.65      5.65 o 
  10  -3   3        2.62        1.56      1.07 o 
  11  -3   3       68.79       75.78      3.48 o 
 -10  -2   3       20.41       19.39      1.64 o 
  -9  -2   3        1.56        1.88      0.83 o 
  -8  -2   3      155.01      155.79      3.42 o 
  -7  -2   3      163.06      163.33      3.37 o 
  -6  -2   3      174.52      175.05      2.43 o 
  -5  -2   3        0.97        3.11      0.37 o 
  -4  -2   3      438.38      440.58      4.60 o 
  -3  -2   3       22.36       26.13      0.57 o 
  -2  -2   3     1970.04     2112.69     16.45 o 
  -1  -2   3     9374.53     9024.99    136.17 o 
   0  -2   3    12131.78    10566.52    112.19 o 
   1  -2   3      478.23      473.00      4.00 o 
   2  -2   3      283.42      275.20      2.40 o 
   3  -2   3      178.18      228.82      2.14 o 
   4  -2   3      358.44      341.60      3.24 o 
   5  -2   3        0.26        0.64      0.23 o 
   6  -2   3      254.89      245.58      2.93 o 
   7  -2   3      482.33      456.07      6.60 o 
   8  -2   3      294.01      269.21      5.36 o 
   9  -2   3      134.81      119.04      3.78 o 
  10  -2   3       34.72       39.87      3.55 o 
  11  -2   3       10.86       15.54      1.77 o 
 -10  -1   3        1.73        2.86      0.92 o 
  -9  -1   3       14.23       12.97      1.30 o 
  -8  -1   3       87.64       82.15      2.54 o 
  -7  -1   3       16.83       19.32      0.92 o 
  -6  -1   3        1.49        1.47      0.71 o 
  -5  -1   3        9.63        7.36      0.43 o 
  -4  -1   3      330.44      316.61      3.11 o 
  -3  -1   3       49.80       25.92      0.59 o 
  -2  -1   3      597.13      680.72      5.59 o 
  -1  -1   3     1777.63     1997.69     17.76 o 
   0  -1   3      205.49      189.21      1.83 o 
   1  -1   3       32.56       32.18      0.49 o 
   2  -1   3        1.86        2.37      0.18 o 
   3  -1   3      605.86      710.96      5.38 o 
   4  -1   3     1587.67     1691.00     13.38 o 
   5  -1   3      211.27      213.49      2.54 o 
   6  -1   3       19.84       21.56      1.04 o 
   7  -1   3        3.59        8.13      1.03 o 
   8  -1   3      648.61      612.52      8.86 o 
   9  -1   3        0.41       -0.26      0.62 o 
  10  -1   3       96.49      106.92      4.01 o 
 -11   0   3       28.01       33.02      2.01 o 
 -10   0   3        0.00       -0.60      0.60 o 
  -9   0   3      187.53      198.43      5.29 o 
  -8   0   3      130.94      123.86      2.20 o 
  -7   0   3      224.46      237.27      4.71 o 
  -6   0   3        1.98        2.18      0.39 o 
  -5   0   3       86.12       84.86      1.36 o 
  -4   0   3     1611.73     1641.86     12.38 o 
  -3   0   3        1.01        3.16      0.85 o 
  -2   0   3      321.72      275.31      2.61 o 
  -1   0   3       16.74       20.54      0.52 o 
   0   0   3      137.32      124.42      1.53 o 
   1   0   3      367.61      391.36      3.93 o 
   2   0   3      138.19      138.54      1.25 o 
   3   0   3     1412.68     1673.97     11.84 o 
   4   0   3     1771.45     1862.17     15.67 o 
   5   0   3       74.65       73.65      1.46 o 
   6   0   3       18.83       20.43      0.97 o 
   7   0   3       23.96       19.01      1.03 o 
   8   0   3      222.94      216.92      4.17 o 
   9   0   3        0.29        0.36      0.61 o 
  10   0   3      101.70      102.45      6.05 o 
 -11   1   3        6.39        6.93      2.04 o 
 -10   1   3       15.45       18.35      1.43 o 
  -9   1   3       15.46       12.99      1.04 o 
  -8   1   3       67.77       65.08      1.50 o 
  -7   1   3      757.20      731.10      9.83 o 
  -6   1   3        1.19        2.78      0.45 o 
  -5   1   3      583.20      599.98      5.17 o 
  -4   1   3     1482.36     1566.70     13.17 o 
  -3   1   3      422.63      443.75      5.34 o 
  -2   1   3      183.87      180.88      2.13 o 
  -1   1   3       95.46      131.98      1.47 o 
   0   1   3       31.96       30.96      0.70 o 
   1   1   3       80.08       91.27      1.41 o 
   2   1   3      230.22      285.15      3.06 o 
   3   1   3       93.74      101.96      1.44 o 
   4   1   3      280.05      282.18      2.83 o 
   5   1   3      606.42      564.35      6.91 o 
   6   1   3        0.04        0.97      0.38 o 
   7   1   3       42.55       39.76      2.53 o 
   8   1   3       20.58       21.47      2.31 o 
   9   1   3       24.19       24.16      1.35 o 
  10   1   3        0.53       -0.10      0.43 o 
 -11   2   3       44.84       45.96      2.19 o 
 -10   2   3        0.01        0.22      0.46 o 
  -9   2   3       10.88        7.72      0.73 o 
  -8   2   3      330.81      328.62      4.31 o 
  -7   2   3      511.75      497.30      5.29 o 
  -6   2   3      110.54      109.55      1.91 o 
  -5   2   3     1366.99     1401.69     11.98 o 
  -4   2   3        2.15        1.56      0.42 o 
  -3   2   3      570.40      584.46      6.64 o 
  -2   2   3       10.35       21.04      0.47 o 
  -1   2   3      573.84      594.79      5.32 o 
   0   2   3       77.75       96.16      1.22 o 
   1   2   3       43.66       42.46      0.72 o 
   2   2   3     1098.49     1217.54     11.26 o 
   3   2   3      200.23      225.88      2.93 o 
   4   2   3       26.95       27.74      1.37 o 
   5   2   3      561.78      546.69      7.96 o 
   6   2   3        0.11        0.67      0.68 o 
   7   2   3       41.40       37.06      2.17 o 
   8   2   3        0.01        1.05      1.02 o 
   9   2   3       18.59       13.01      3.02 o 
 -11   3   3        0.46        1.57      1.07 o 
 -10   3   3        8.14       10.03      2.77 o 
  -9   3   3        0.00        5.38      1.07 o 
  -8   3   3       14.66       14.89      1.23 o 
  -7   3   3      227.70      229.49      3.60 o 
  -6   3   3      847.77      835.19     10.08 o 
  -5   3   3       11.17       13.81      0.62 o 
  -4   3   3     1598.34     1652.33     14.95 o 
  -3   3   3        7.79        7.25      0.45 o 
  -2   3   3      117.93       98.02      2.22 o 
  -1   3   3      496.61      471.46      5.24 o 
   0   3   3       88.16      133.25      1.69 o 
   1   3   3      611.48      612.46      5.26 o 
   2   3   3        8.81        5.32      0.39 o 
   3   3   3      136.41      131.04      2.46 o 
   4   3   3       79.75       83.83      2.70 o 
   5   3   3       65.64       46.50      2.14 o 
   6   3   3       15.10       11.10      1.62 o 
   7   3   3       23.98       25.98      2.41 o 
   8   3   3        2.36        1.64      1.21 o 
   9   3   3       35.23       38.63      4.60 o 
 -11   4   3       12.59       14.61      1.96 o 
 -10   4   3       82.93       83.04      3.00 o 
  -9   4   3       40.32       36.61      1.92 o 
  -8   4   3       83.90       69.49      3.38 o 
  -7   4   3       52.70       50.09      1.65 o 
  -6   4   3      295.02      265.18      3.73 o 
  -5   4   3       24.90       28.03      0.78 o 
  -4   4   3       27.09       28.84      0.72 o 
  -3   4   3       93.41      120.25      1.50 o 
  -2   4   3     3972.40     4282.47     40.36 o 
  -1   4   3      717.98      706.30      8.34 o 
   0   4   3        5.52        4.00      0.30 o 
   1   4   3      257.73      282.85      2.90 o 
   2   4   3      274.92      308.77      3.57 o 
   3   4   3        3.15        4.95      0.66 o 
   4   4   3       55.25       58.13      2.27 o 
   5   4   3        0.36        2.57      1.77 o 
   6   4   3       14.59       12.77      2.63 o 
   7   4   3        2.41        1.72      1.45 o 
   8   4   3        4.19        4.68      1.58 o 
 -11   5   3        2.13        5.74      1.44 o 
 -10   5   3       64.69       59.21      3.14 o 
  -9   5   3       35.10       24.84      1.98 o 
  -8   5   3        3.65        2.24      0.65 o 
  -7   5   3       27.36       20.01      1.08 o 
  -6   5   3      236.09      235.48      4.36 o 
  -5   5   3      996.76     1022.24     10.30 o 
  -4   5   3       12.24       12.29      0.51 o 
  -3   5   3       82.12       69.54      1.13 o 
  -2   5   3     2429.63     2485.44     26.83 o 
  -1   5   3      366.79      394.18      4.41 o 
   0   5   3      753.85      746.11      7.21 o 
   1   5   3      121.82      127.95      1.69 o 
   2   5   3      110.87      105.31      2.17 o 
   3   5   3      182.01      168.98      5.03 o 
   4   5   3        6.49        7.87      1.33 o 
   5   5   3        0.10        0.33      0.79 o 
   6   5   3       16.39       13.45      2.56 o 
   7   5   3       89.05       96.06      5.26 o 
 -11   6   3       14.08       12.23      2.04 o 
 -10   6   3       16.53       17.21      1.83 o 
  -9   6   3       90.53       92.77      2.92 o 
  -8   6   3       47.92       43.91      1.81 o 
  -7   6   3      103.58       94.73      2.27 o 
  -6   6   3       72.06       73.05      2.85 o 
  -5   6   3       47.56       47.91      1.15 o 
  -4   6   3      288.01      252.17      3.06 o 
  -3   6   3       73.20      108.87      5.73 o 
  -2   6   3     1399.85     1414.05     14.07 o 
  -1   6   3      145.76      139.36      2.00 o 
   0   6   3        9.03       11.22      0.59 o 
   1   6   3      110.40       97.37      2.32 o 
   2   6   3      600.58      562.00     14.24 o 
   3   6   3       90.66       76.11      3.31 o 
   4   6   3       89.52       90.72      3.87 o 
   5   6   3       15.74       21.55      2.26 o 
   6   6   3        2.12        3.48      1.84 o 
 -11   7   3        6.59        7.71      1.64 o 
 -10   7   3        0.24       -0.66      0.66 o 
  -9   7   3       73.10       79.14      3.29 o 
  -8   7   3        7.53        7.90      1.14 o 
  -7   7   3        9.62        4.41      0.61 o 
  -6   7   3        0.74        1.19      0.42 o 
  -5   7   3       68.15       59.30      1.67 o 
  -4   7   3       45.05       38.59      0.87 o 
  -3   7   3        8.53       11.58      0.56 o 
  -2   7   3      344.37      335.53      5.08 o 
  -1   7   3      756.63      701.92      7.46 o 
   0   7   3      220.42      205.12      4.39 o 
   1   7   3       25.17       28.38      1.95 o 
   2   7   3      100.81       89.39      5.44 o 
   3   7   3       49.70       41.64      3.22 o 
   4   7   3       25.47       27.01      2.39 o 
   5   7   3        1.18       -0.80      0.82 o 
 -11   8   3       59.97       71.98      4.01 o 
 -10   8   3        3.61        2.43      1.01 o 
  -9   8   3       11.60       10.99      1.97 o 
  -8   8   3       19.08       19.65      1.24 o 
  -7   8   3       16.82       15.30      1.00 o 
  -6   8   3       99.95      108.41      2.22 o 
  -5   8   3      105.18      101.14      2.15 o 
  -4   8   3       69.81       65.34      1.24 o 
  -3   8   3        0.47        0.99      0.24 o 
  -2   8   3       54.54       44.39      1.24 o 
  -1   8   3      225.86      222.89      4.57 o 
   0   8   3      110.19      104.27      3.01 o 
   1   8   3       80.96       79.40      2.75 o 
   2   8   3       21.26       21.89      2.56 o 
   3   8   3       45.15       42.02      2.81 o 
   4   8   3       72.12       73.73      3.88 o 
 -10   9   3        3.39        3.73      1.04 o 
  -9   9   3        0.05        0.68      0.79 o 
  -8   9   3       68.12       65.43      2.83 o 
  -7   9   3      136.30      147.76      3.33 o 
  -6   9   3        7.93       14.17      0.73 o 
  -5   9   3       60.81       59.23      1.28 o 
  -4   9   3        1.30        2.39      0.47 o 
  -3   9   3        7.00        9.27      0.93 o 
  -2   9   3        5.67        4.39      0.71 o 
  -1   9   3       27.32       27.36      1.18 o 
   0   9   3       10.21        8.95      1.06 o 
   1   9   3        7.80        7.87      1.16 o 
   2   9   3        0.55        0.64      1.06 o 
   3   9   3       39.28       48.47      3.16 o 
 -10  10   3        1.14        1.12      0.92 o 
  -9  10   3       34.10       38.56      2.26 o 
  -8  10   3       95.91       99.89      3.38 o 
  -7  10   3       78.87       71.87      2.30 o 
  -6  10   3      121.10      121.99      3.27 o 
  -5  10   3       37.99       43.34      1.23 o 
  -4  10   3       79.94       87.87      2.03 o 
  -3  10   3        8.00        8.77      0.63 o 
  -2  10   3       94.92       91.11      2.20 o 
  -1  10   3       22.00       23.94      1.51 o 
   0  10   3       25.92       27.58      1.76 o 
   1  10   3      130.31      135.36      4.23 o 
   2  10   3       11.81        9.50      1.47 o 
  -9  11   3        8.81       11.18      1.34 o 
  -8  11   3       27.23       32.62      1.69 o 
  -7  11   3       19.90       20.57      1.31 o 
  -6  11   3       19.04       20.51      1.23 o 
  -5  11   3        0.02        0.79      0.66 o 
  -4  11   3       57.04       64.98      2.59 o 
  -3  11   3        9.27       12.98      1.71 o 
  -2  11   3       15.74       18.57      5.98 o 
  -1  11   3       23.44       21.34      3.75 o 
   0  11   3        5.72        7.43      1.21 o 
  -7  12   3       52.82       58.98      2.24 o 
  -6  12   3       29.90       37.77      2.16 o 
  -5  12   3       15.09       18.85      1.84 o 
  -4  12   3       47.82       54.04      5.32 o 
  -3  12   3       17.63       24.20      2.83 o 
  -2  12   3       72.93       71.97      3.16 o 
   4 -14   4       18.58       16.39      2.96 o 
   5 -14   4       37.47       36.14      3.68 o 
   0 -13   4      166.92      164.40      5.87 o 
   1 -13   4        2.18        2.46      1.16 o 
   2 -13   4        0.85        1.05      0.95 o 
   3 -13   4        0.18        2.23      1.10 o 
   4 -13   4        9.53       11.43      2.23 o 
   5 -13   4       43.82       40.47      3.68 o 
   6 -13   4        8.91        8.80      2.23 o 
   7 -13   4       41.07       37.58      3.81 o 
   8 -13   4        3.41        5.83      1.44 o 
  -2 -12   4       21.21       22.25      2.04 o 
  -1 -12   4       21.33       23.18      1.92 o 
   0 -12   4      111.25      109.78      4.51 o 
   1 -12   4        1.20        3.18      0.97 o 
   2 -12   4       85.40       87.66      4.01 o 
   3 -12   4       20.38       19.71      2.50 o 
   4 -12   4       22.41       26.68      2.89 o 
   5 -12   4       62.70       61.11      4.34 o 
   6 -12   4       13.16       12.88      2.37 o 
   7 -12   4      110.80      126.22      9.99 o 
   8 -12   4        5.78        5.93      1.44 o 
   9 -12   4        5.30        8.02      2.37 o 
  -3 -11   4        1.73        0.94      1.00 o 
  -2 -11   4      215.10      223.14      5.78 o 
  -1 -11   4        6.02        4.05      1.05 o 
   0 -11   4       45.92       45.75      2.01 o 
   1 -11   4      159.69      155.41      7.02 o 
   2 -11   4      132.18      126.39      4.43 o 
   3 -11   4        4.23        1.97      1.31 o 
   4 -11   4      554.20      548.58     14.72 o 
   5 -11   4       38.45       35.66      2.13 o 
   6 -11   4       16.84       18.03      2.05 o 
   7 -11   4       81.03       83.03      3.67 o 
   8 -11   4        0.57       -0.26      1.18 o 
   9 -11   4        3.75        6.44      2.10 o 
  10 -11   4       24.91       23.65      3.55 o 
  -4 -10   4        0.01       -0.25      1.05 o 
  -3 -10   4      102.37       92.32      3.51 o 
  -2 -10   4       30.99       30.22      2.00 o 
  -1 -10   4       12.56       12.94      1.22 o 
   0 -10   4       17.11       17.26      1.38 o 
   1 -10   4      441.04      437.91      7.08 o 
   2 -10   4      343.58      346.80     17.02 o 
   3 -10   4       12.92       11.05      1.02 o 
   4 -10   4        0.02        0.27      0.53 o 
   5 -10   4        3.26        0.97      0.57 o 
   6 -10   4       32.35       33.98      1.88 o 
   7 -10   4       14.92       16.08      1.37 o 
   8 -10   4       47.98       49.30      2.77 o 
   9 -10   4       24.57       22.34      3.15 o 
  10 -10   4        3.31        3.42      1.97 o 
  -5  -9   4       83.81       93.22      4.87 o 
  -4  -9   4        2.28        4.15      1.59 o 
  -3  -9   4      217.32      225.35      5.56 o 
  -2  -9   4        0.72       -0.09      0.56 o 
  -1  -9   4       18.79       19.78      1.31 o 
   0  -9   4       27.23       25.58      1.69 o 
   1  -9   4       42.40       38.85      2.83 o 
   2  -9   4      234.11      254.05     15.57 o 
   3  -9   4      398.32      380.16      6.65 o 
   4  -9   4      333.51      310.16      8.96 o 
   5  -9   4      123.42      125.68      2.85 o 
   6  -9   4       80.84       84.94      2.72 o 
   7  -9   4       43.36       44.35      2.86 o 
   8  -9   4       80.38       79.82      3.37 o 
   9  -9   4        2.89        3.09      1.58 o 
  11  -9   4       13.14       19.45      3.15 o 
  -6  -8   4       50.20       52.94      3.44 o 
  -5  -8   4       85.07       77.45      2.66 o 
  -4  -8   4       30.49       29.27      2.08 o 
  -3  -8   4        0.03        0.06      0.33 o 
  -2  -8   4       87.38       89.42      1.87 o 
  -1  -8   4        0.10        0.18      0.29 o 
   0  -8   4       62.17       69.36      1.78 o 
   1  -8   4       12.05        8.31      0.58 o 
   2  -8   4        7.28        4.78      0.61 o 
   3  -8   4      459.51      433.75      4.57 o 
   4  -8   4       80.96       81.28      1.42 o 
   5  -8   4      443.15      437.53      5.63 o 
   6  -8   4        0.09        0.38      0.64 o 
   7  -8   4      294.65      292.91      4.38 o 
   8  -8   4        7.08        9.18      0.87 o 
   9  -8   4        1.63        1.57      0.61 o 
  10  -8   4        1.08        0.73      0.82 o 
  11  -8   4        4.23        9.20      1.31 o 
  -7  -7   4       43.23       44.87      4.38 o 
  -6  -7   4       93.09       99.77      2.93 o 
  -5  -7   4       74.31       78.01      2.92 o 
  -4  -7   4        0.24       -0.06      0.37 o 
  -3  -7   4      269.97      280.52      6.54 o 
  -2  -7   4       45.89       37.83      1.34 o 
  -1  -7   4        3.40        6.84      0.58 o 
   0  -7   4        0.23        0.27      0.21 o 
   1  -7   4      119.94      121.58      1.82 o 
   2  -7   4      212.18      212.45      2.56 o 
   3  -7   4      732.50      687.96      6.36 o 
   4  -7   4        0.00        0.57      0.30 o 
   5  -7   4      770.20      777.40      8.23 o 
   6  -7   4      275.02      277.67      4.13 o 
   7  -7   4     1161.69     1124.29     14.74 o 
   8  -7   4       10.79        9.99      1.08 o 
   9  -7   4        1.01        0.74      0.99 o 
  10  -7   4       23.13       18.88      1.80 o 
  11  -7   4       13.41       17.67      1.77 o 
  -8  -6   4        1.34        1.18      0.87 o 
  -7  -6   4        1.02        0.97      0.66 o 
  -6  -6   4       80.63       75.44      2.84 o 
  -5  -6   4      103.76       96.37      2.27 o 
  -4  -6   4        5.06        5.00      0.60 o 
  -3  -6   4        0.38        0.30      0.35 o 
  -2  -6   4        0.07        0.12      0.22 o 
  -1  -6   4        0.48        0.24      0.16 o 
   0  -6   4       84.23       80.74      1.26 o 
   1  -6   4       20.07       27.28      0.82 o 
   2  -6   4       89.03       90.75      1.32 o 
   3  -6   4        4.78        9.85      0.42 o 
   4  -6   4       54.03       56.00      1.05 o 
   5  -6   4      204.31      214.23      2.68 o 
   6  -6   4      173.69      182.71      3.10 o 
   7  -6   4      687.96      637.37      8.07 o 
   8  -6   4       91.98       85.59      2.45 o 
   9  -6   4       87.13       85.10      7.16 o 
  10  -6   4       12.86       10.99      1.53 o 
  11  -6   4       23.13       19.79      1.94 o 
  -9  -5   4       29.13       29.92      1.87 o 
  -8  -5   4       83.27       88.54      4.14 o 
  -7  -5   4        1.79        0.94      0.73 o 
  -6  -5   4      183.73      184.40      4.26 o 
  -5  -5   4       66.15       65.96      2.62 o 
  -4  -5   4      200.49      194.32      3.22 o 
  -3  -5   4       31.15       33.19      1.31 o 
  -2  -5   4       16.36       12.96      0.44 o 
  -1  -5   4        0.95        1.07      0.21 o 
   0  -5   4       22.77       28.91      0.70 o 
   1  -5   4      579.96      632.77      6.24 o 
   2  -5   4       57.65       74.38      1.10 o 
   3  -5   4      529.23      603.38      5.28 o 
   4  -5   4       37.68       38.39      0.85 o 
   5  -5   4      130.54      134.52      1.93 o 
   6  -5   4      146.86      151.99      2.24 o 
   7  -5   4      965.58      940.25     11.12 o 
   8  -5   4        0.09        0.01      0.69 o 
   9  -5   4       34.13       31.05      2.13 o 
  10  -5   4       12.40       15.06      1.67 o 
  11  -5   4       15.27       15.42      1.81 o 
  -9  -4   4       84.86       88.56      2.59 o 
  -8  -4   4        9.15       12.13      1.43 o 
  -7  -4   4      222.76      214.18      4.05 o 
  -6  -4   4       39.34       43.70      2.12 o 
  -5  -4   4       41.86       29.73      1.17 o 
  -4  -4   4      432.41      448.14      3.88 o 
  -3  -4   4        8.75       10.91      0.41 o 
  -2  -4   4       36.34       37.38      0.76 o 
  -1  -4   4      725.49      769.71      7.25 o 
   0  -4   4       66.28       81.65      1.33 o 
   1  -4   4     1049.54     1074.95      9.22 o 
   2  -4   4     1314.09     1296.71      9.85 o 
   3  -4   4      728.45      767.48      6.49 o 
   4  -4   4       11.01       15.29      0.53 o 
   5  -4   4       50.08       43.77      1.24 o 
   6  -4   4      143.88      157.72      2.15 o 
   7  -4   4       10.33       10.20      0.73 o 
   8  -4   4       18.35       17.22      1.58 o 
   9  -4   4      126.72      134.37      4.37 o 
  10  -4   4      146.71      132.99      6.44 o 
  11  -4   4        1.49        1.42      1.16 o 
 -10  -3   4        4.45        4.46      1.10 o 
  -9  -3   4       69.20       64.79      2.64 o 
  -8  -3   4      140.00      160.11      4.10 o 
  -7  -3   4      214.58      218.95      4.77 o 
  -6  -3   4      100.97      106.30      2.08 o 
  -5  -3   4        2.44        2.46      0.36 o 
  -4  -3   4      432.43      434.89      4.42 o 
  -3  -3   4       38.72       24.08      0.75 o 
  -2  -3   4     1084.29     1139.21      9.17 o 
  -1  -3   4      843.50      848.15      7.88 o 
   0  -3   4      665.89      660.91      5.87 o 
   1  -3   4      588.64      663.27      5.56 o 
   2  -3   4      102.63      128.78      1.36 o 
   3  -3   4      285.07      292.93      2.59 o 
   4  -3   4        0.50        0.37      0.17 o 
   5  -3   4       10.71        8.13      0.47 o 
   6  -3   4      111.56      106.81      2.08 o 
   7  -3   4       95.90      104.23      2.34 o 
   8  -3   4        6.24        7.00      0.93 o 
   9  -3   4        7.64       11.64      1.51 o 
  10  -3   4       78.35       76.29      4.99 o 
  11  -3   4       16.14       12.40      1.70 o 
 -10  -2   4       50.05       49.22      2.41 o 
  -9  -2   4        3.30        5.19      0.96 o 
  -8  -2   4       42.58       43.50      1.72 o 
  -7  -2   4        0.88        1.51      0.41 o 
  -6  -2   4        1.15        0.06      0.44 o 
  -5  -2   4      155.54      162.86      2.85 o 
  -4  -2   4      372.26      351.91      3.48 o 
  -3  -2   4     3326.68     3524.22     28.90 o 
  -2  -2   4      822.99      877.74      7.62 o 
  -1  -2   4        8.25       18.08      0.67 o 
   0  -2   4      144.47      141.49      1.63 o 
   1  -2   4     2717.25     2778.80     20.32 o 
   2  -2   4        0.28        2.39      0.38 o 
   3  -2   4      649.09      668.58      5.16 o 
   4  -2   4       45.66       61.68      1.09 o 
   5  -2   4       11.26       16.01      0.81 o 
   6  -2   4      145.25      129.56      2.50 o 
   7  -2   4        0.14       -0.23      0.56 o 
   8  -2   4      101.82       93.70      2.79 o 
   9  -2   4        1.55        1.84      1.30 o 
  10  -2   4        6.36        6.02      1.29 o 
 -10  -1   4        7.24        7.05      1.29 o 
  -9  -1   4       29.29       26.99      1.90 o 
  -8  -1   4      144.78      137.26      2.41 o 
  -7  -1   4       10.20       11.77      0.72 o 
  -6  -1   4      210.80      211.59      2.89 o 
  -5  -1   4       87.98       82.96      1.41 o 
  -4  -1   4      342.68      364.46      3.73 o 
  -3  -1   4     1300.55     1350.10     12.20 o 
  -2  -1   4       75.80       78.96      1.05 o 
  -1  -1   4        2.56       -0.14      0.14 o 
   0  -1   4      811.28      867.81      6.23 o 
   1  -1   4      782.11      777.47      5.71 o 
   2  -1   4       10.94        9.66      0.39 o 
   3  -1   4       93.79       86.29      1.18 o 
   4  -1   4      167.70      165.35      1.91 o 
   5  -1   4      453.91      468.84      5.40 o 
   6  -1   4       52.28       47.78      1.68 o 
   7  -1   4      199.05      202.02      3.52 o 
   8  -1   4        2.07        2.02      0.73 o 
   9  -1   4        7.34        7.50      1.17 o 
  10  -1   4      127.03      140.39      4.42 o 
 -11   0   4       14.37       12.47      1.38 o 
 -10   0   4        5.63        7.93      1.58 o 
  -9   0   4      143.46      144.08      3.08 o 
  -8   0   4       20.21       20.00      0.91 o 
  -7   0   4       40.66       38.72      1.12 o 
  -6   0   4      393.50      379.62      4.30 o 
  -5   0   4      117.40      101.07      1.40 o 
  -4   0   4      992.47     1029.39      8.86 o 
  -3   0   4     2237.83     2304.85     20.42 o 
  -2   0   4       31.71       30.54      0.69 o 
  -1   0   4      319.60      322.39      3.42 o 
   0   0   4      204.54      218.70      2.32 o 
   1   0   4      818.46      821.42      9.19 o 
   2   0   4      249.88      256.39      2.69 o 
   3   0   4        1.05        2.57      0.17 o 
   4   0   4        0.20        1.73      0.23 o 
   5   0   4      470.71      466.62      5.94 o 
   6   0   4       85.19       83.53      2.07 o 
   7   0   4       96.64       99.68      2.26 o 
   8   0   4        4.23        2.06      0.83 o 
   9   0   4       24.84       28.27      2.05 o 
  10   0   4        1.85        3.80      0.89 o 
 -11   1   4        2.31        2.92      1.25 o 
 -10   1   4       29.37       32.29      1.61 o 
  -9   1   4       56.93       51.81      1.60 o 
  -8   1   4        5.15        2.95      0.45 o 
  -7   1   4       46.63       44.18      1.11 o 
  -6   1   4      515.03      513.72      4.90 o 
  -5   1   4        0.85        0.65      0.35 o 
  -4   1   4      691.55      708.56      8.14 o 
  -3   1   4       59.67       55.48      0.93 o 
  -2   1   4       21.74       15.17      0.48 o 
  -1   1   4      480.40      487.80      4.56 o 
   0   1   4      117.03      127.82      1.70 o 
   1   1   4      728.10      751.37      7.82 o 
   2   1   4      842.84      932.14     10.54 o 
   3   1   4      270.51      269.57      3.13 o 
   4   1   4      209.33      196.67      6.15 o 
   5   1   4      278.58      280.72      6.07 o 
   6   1   4      873.42      752.97     11.95 o 
   7   1   4      136.63      120.52      3.84 o 
   8   1   4        0.79       -0.09      0.92 o 
   9   1   4       31.05       34.30      4.07 o 
 -10   2   4        0.42        1.15      0.85 o 
  -9   2   4        7.16        7.69      1.13 o 
  -8   2   4        4.21        1.66      0.86 o 
  -7   2   4       54.38       53.76      1.62 o 
  -6   2   4      233.24      208.86      3.32 o 
  -5   2   4       50.20       61.09      1.29 o 
  -4   2   4      678.98      646.33      7.52 o 
  -3   2   4       22.79       30.44      0.73 o 
  -2   2   4      569.97      643.26      5.82 o 
  -1   2   4      510.97      541.57      5.32 o 
   0   2   4      203.70      222.50      2.56 o 
   1   2   4      715.24      815.01      8.48 o 
   2   2   4      348.25      358.69      3.64 o 
   3   2   4      399.78      469.55      6.68 o 
   4   2   4      150.17      155.09      3.81 o 
   5   2   4       55.11       47.92      2.15 o 
   6   2   4      241.21      260.92      5.94 o 
   7   2   4       52.41       37.58      2.69 o 
   8   2   4       12.43       13.98      2.04 o 
   9   2   4       44.23       45.45      5.78 o 
 -11   3   4       20.44       18.52      2.21 o 
 -10   3   4        1.45        0.85      0.75 o 
  -9   3   4      322.61      316.97      6.53 o 
  -8   3   4      103.44      109.34      3.15 o 
  -7   3   4      127.76      122.16      2.55 o 
  -6   3   4        0.50        1.27      0.62 o 
  -5   3   4      255.93      255.27      3.93 o 
  -4   3   4       48.44       45.19      1.10 o 
  -3   3   4      378.77      380.15      4.24 o 
  -2   3   4      235.99      276.48      3.23 o 
  -1   3   4       82.30       92.06      1.28 o 
   0   3   4       10.32        7.05      0.54 o 
   1   3   4        0.07        0.10      0.21 o 
   2   3   4      703.75      711.18      7.61 o 
   3   3   4      239.19      255.59      5.16 o 
   4   3   4      154.04      137.98      3.63 o 
   5   3   4       15.14        7.62      1.43 o 
   6   3   4       73.65       75.39      4.47 o 
   7   3   4        3.31        2.65      1.07 o 
   8   3   4       24.44       29.69      2.82 o 
 -11   4   4       21.28       27.15      4.80 o 
 -10   4   4        3.42        4.59      1.25 o 
  -9   4   4      404.68      400.38      7.63 o 
  -8   4   4       29.86       22.56      1.66 o 
  -7   4   4       53.92       55.73      1.78 o 
  -6   4   4       34.69       28.08      1.55 o 
  -5   4   4        4.83        2.53      0.36 o 
  -4   4   4        6.63        6.48      0.47 o 
  -3   4   4       62.08       67.63      1.11 o 
  -2   4   4       46.30       46.59      1.64 o 
  -1   4   4      267.04      261.96      2.92 o 
   0   4   4       99.01      118.18      1.60 o 
   1   4   4       38.42       44.31      0.83 o 
   2   4   4      382.50      353.47      6.39 o 
   3   4   4       42.96       46.44      2.31 o 
   4   4   4       31.47       35.04      1.83 o 
   5   4   4       15.76       12.98      1.70 o 
   6   4   4       81.46       88.35      4.12 o 
   7   4   4        4.64        3.19      1.34 o 
 -11   5   4       40.93       44.82      2.99 o 
 -10   5   4        6.00        6.00      2.63 o 
  -9   5   4      217.39      223.85      5.02 o 
  -8   5   4       27.88       29.11      3.27 o 
  -7   5   4       73.63       72.79      3.38 o 
  -6   5   4       22.40       24.93      1.06 o 
  -5   5   4     1144.03     1169.68     12.89 o 
  -4   5   4       24.45       21.48      0.74 o 
  -3   5   4      276.34      242.16      2.80 o 
  -2   5   4      244.18      245.67      4.61 o 
  -1   5   4      402.97      372.91      4.29 o 
   0   5   4        0.14        0.74      0.29 o 
   1   5   4      869.35      838.40      8.86 o 
   2   5   4      119.12      110.50      2.97 o 
   3   5   4      117.09      110.71      4.60 o 
   4   5   4        0.09       -0.59      0.59 o 
   5   5   4        8.47        9.16      1.62 o 
   6   5   4       15.30       19.84      2.26 o 
   7   5   4       17.38       18.67      2.46 o 
 -11   6   4        0.84        2.57      1.38 o 
 -10   6   4       33.39       28.46      2.26 o 
  -9   6   4      117.81      110.12      4.02 o 
  -8   6   4       76.22       84.64      2.56 o 
  -7   6   4        5.67        7.19      0.72 o 
  -6   6   4      297.43      271.40      4.28 o 
  -5   6   4       27.76       24.28      0.78 o 
  -4   6   4        3.79        8.78      0.50 o 
  -3   6   4      885.00      894.51      9.24 o 
  -2   6   4      187.48      185.27      4.74 o 
  -1   6   4      462.98      438.79      5.46 o 
   0   6   4        1.15        0.58      0.35 o 
   1   6   4       36.72       36.81      1.75 o 
   2   6   4        6.51        3.69      0.85 o 
   3   6   4       27.23       28.15      2.15 o 
   4   6   4        2.21        4.53      1.23 o 
   5   6   4        1.54        2.76      1.51 o 
   6   6   4        0.17        0.24      1.04 o 
 -11   7   4        0.02       -0.59      0.99 o 
 -10   7   4        0.85        1.40      0.97 o 
  -9   7   4       16.45       20.10      2.30 o 
  -8   7   4       27.63       29.26      1.48 o 
  -7   7   4       15.94       12.15      0.90 o 
  -6   7   4      301.36      326.58      4.42 o 
  -5   7   4       16.91       15.66      0.77 o 
  -4   7   4      508.07      492.43      5.64 o 
  -3   7   4      556.00      525.16      8.38 o 
  -2   7   4      103.93       94.89      2.77 o 
  -1   7   4      836.12      784.58      9.67 o 
   0   7   4       59.24       56.32      2.21 o 
   1   7   4       11.24       10.43      1.10 o 
   2   7   4       28.43       23.35      1.66 o 
   3   7   4        0.09        1.11      0.79 o 
   4   7   4       25.31       24.19      2.37 o 
   5   7   4       29.04       29.74      2.71 o 
 -10   8   4       12.20       14.29      1.70 o 
  -9   8   4        7.66       14.26      1.48 o 
  -8   8   4       16.79       20.09      1.57 o 
  -7   8   4        7.68        8.66      1.08 o 
  -6   8   4       55.77       58.42      1.38 o 
  -5   8   4        3.24        2.38      0.51 o 
  -4   8   4      751.22      752.00      9.79 o 
  -3   8   4      100.12      106.88      2.04 o 
  -2   8   4       22.23       12.99      0.70 o 
  -1   8   4        4.92        8.27      0.85 o 
   0   8   4       11.37       17.03      1.29 o 
   1   8   4        1.16        1.22      0.66 o 
   2   8   4        0.92        0.97      1.00 o 
   3   8   4      123.24      131.43      7.23 o 
   4   8   4        2.29        2.15      2.83 o 
 -10   9   4       39.16       47.81      2.68 o 
  -9   9   4        0.07       -0.45      0.69 o 
  -8   9   4       22.82       25.09      1.72 o 
  -7   9   4       16.04       15.04      1.09 o 
  -6   9   4      128.13      137.45      2.52 o 
  -5   9   4       43.33       47.33      1.92 o 
  -4   9   4      224.59      207.78      3.67 o 
  -3   9   4       37.73       33.07      2.50 o 
  -2   9   4      146.32      129.00      3.17 o 
  -1   9   4       47.40       47.78      1.94 o 
   0   9   4       90.51       95.40      3.09 o 
   1   9   4        2.44        2.73      0.90 o 
   2   9   4       70.08       78.11      3.24 o 
   3   9   4       33.36       32.25      6.11 o 
  -9  10   4        0.67        0.05      0.69 o 
  -8  10   4        2.04        0.99      0.74 o 
  -7  10   4        1.08        0.94      0.55 o 
  -6  10   4       27.83       31.33      1.50 o 
  -5  10   4        5.89        3.74      0.56 o 
  -4  10   4       12.97       18.08      1.38 o 
  -3  10   4       29.91       36.94      2.17 o 
  -2  10   4        4.45        6.85      2.23 o 
  -1  10   4       20.47       21.01      1.43 o 
   0  10   4       67.03       74.31      3.11 o 
   1  10   4       43.33       51.96      2.63 o 
  -8  11   4       13.98       22.17      1.58 o 
  -7  11   4       43.19       48.86      2.33 o 
  -6  11   4        4.14        8.00      0.82 o 
  -5  11   4       19.38       24.94      1.54 o 
  -4  11   4       25.06       28.69      2.63 o 
  -3  11   4       29.87       28.24      1.67 o 
  -2  11   4       47.51       57.92      5.19 o 
  -1  11   4        1.85        1.07      0.92 o 
   4 -14   5       16.70       13.67      2.63 o 
   0 -13   5       78.78       76.21      3.89 o 
   1 -13   5       57.17       49.12      6.11 o 
   2 -13   5        6.01        9.14      1.61 o 
   3 -13   5       22.66       22.60      2.89 o 
   4 -13   5        0.43       -0.26      1.18 o 
   5 -13   5       21.14       16.43      2.63 o 
   6 -13   5        5.15        6.31      1.97 o 
   7 -13   5       44.07       46.91      4.34 o 
  -2 -12   5       50.49       47.53      2.70 o 
  -1 -12   5        0.02        0.05      0.80 o 
   0 -12   5       26.78       25.18      3.22 o 
   1 -12   5       44.67       44.14      2.86 o 
   2 -12   5       27.61       26.63      2.26 o 
   3 -12   5      181.67      170.83      7.62 o 
   4 -12   5      128.17      119.06      6.18 o 
   5 -12   5      137.12      142.45      6.96 o 
   6 -12   5       42.89       43.89      3.94 o 
   7 -12   5       52.29       46.25      4.34 o 
   8 -12   5       49.33       54.15      3.30 o 
   9 -12   5        5.08       11.56      2.76 o 
  -3 -11   5        1.69        0.85      1.07 o 
  -2 -11   5       19.03       17.06      2.84 o 
  -1 -11   5       33.96       35.45      2.16 o 
   0 -11   5        0.03       -0.30      0.63 o 
   1 -11   5        3.64        3.46      0.97 o 
   2 -11   5      106.65       97.36      6.90 o 
   3 -11   5       36.57       31.93      3.15 o 
   4 -11   5      187.24      181.50      5.23 o 
   5 -11   5      151.18      139.84      4.49 o 
   6 -11   5        9.09       10.25      1.55 o 
   7 -11   5        0.96        1.23      0.97 o 
   8 -11   5        7.14        9.07      2.37 o 
   9 -11   5       32.26       30.88      3.68 o 
  -4 -10   5       54.98       52.70      2.86 o 
  -3 -10   5       17.51       15.77      1.73 o 
  -2 -10   5        0.14       -0.25      0.59 o 
  -1 -10   5        9.58       11.22      2.64 o 
   0 -10   5        2.22        2.20      0.77 o 
   1 -10   5       21.91       22.29      1.89 o 
   2 -10   5      120.77      125.48      4.27 o 
   3 -10   5       10.11       10.44      1.34 o 
   4 -10   5        2.71        1.75      0.73 o 
   5 -10   5      122.97      126.11      4.12 o 
   6 -10   5        0.14        0.00      0.48 o 
   7 -10   5       30.83       26.35      2.02 o 
   8 -10   5       48.99       47.54      2.77 o 
   9 -10   5       42.90       41.26      4.21 o 
  -5  -9   5        2.71        2.72      1.36 o 
  -4  -9   5      223.59      231.82      5.01 o 
  -3  -9   5       40.03       40.55      2.04 o 
  -2  -9   5      128.67      130.15      3.07 o 
  -1  -9   5        6.00        4.94      0.69 o 
   0  -9   5       18.93       18.84      1.04 o 
   1  -9   5       37.37       38.10      1.23 o 
   2  -9   5      109.04      109.40      4.25 o 
   3  -9   5      232.42      221.63      3.67 o 
   4  -9   5       19.05       19.41      0.86 o 
   5  -9   5      159.67      140.65      2.36 o 
   6  -9   5       21.04       22.88      1.04 o 
   7  -9   5       83.77       78.18      2.09 o 
   8  -9   5       12.95       12.78      1.20 o 
   9  -9   5        3.61        4.42      0.97 o 
  10  -9   5        3.49        3.48      0.99 o 
  -6  -8   5      157.31      157.70      4.18 o 
  -5  -8   5        0.26        0.05      0.68 o 
  -4  -8   5        0.62        0.23      0.56 o 
  -3  -8   5        1.99        3.22      0.60 o 
  -2  -8   5       17.10       17.29      0.92 o 
  -1  -8   5       10.64        8.59      0.70 o 
   0  -8   5      695.47      696.01      9.21 o 
   1  -8   5      135.51      147.42      2.83 o 
   2  -8   5      268.35      273.92      3.86 o 
   3  -8   5        3.83        4.78      0.46 o 
   4  -8   5      393.28      401.80      4.51 o 
   5  -8   5       35.48       38.00      2.33 o 
   6  -8   5       55.70       57.15      1.86 o 
   7  -8   5        4.79        6.72      0.87 o 
   8  -8   5       54.33       58.95      2.73 o 
   9  -8   5        0.01       -0.44      0.69 o 
  10  -8   5       57.92       64.27      3.00 o 
  -7  -7   5       13.55       13.84      1.69 o 
  -6  -7   5      131.97      130.05      3.98 o 
  -5  -7   5       22.40       23.93      4.21 o 
  -4  -7   5       39.51       44.26      1.82 o 
  -3  -7   5        1.69        2.05      0.49 o 
  -2  -7   5       42.33       40.09      1.28 o 
  -1  -7   5       39.56       37.27      1.86 o 
   0  -7   5      206.49      181.71      2.50 o 
   1  -7   5       82.76       86.46      1.56 o 
   2  -7   5      778.94      770.21      8.14 o 
   3  -7   5      460.68      452.67      5.56 o 
   4  -7   5      525.64      511.01      5.43 o 
   5  -7   5        0.01        0.19      0.32 o 
   6  -7   5       71.44       72.18      2.67 o 
   7  -7   5      138.80      134.40      3.01 o 
   8  -7   5       93.63       91.03      3.37 o 
   9  -7   5        8.74        7.95      1.29 o 
  10  -7   5        7.90        7.01      1.29 o 
  11  -7   5        1.13        1.02      1.07 o 
  -8  -6   5       37.18       41.19      2.16 o 
  -7  -6   5        1.28        2.23      0.99 o 
  -6  -6   5       71.82       70.89      4.14 o 
  -5  -6   5       14.90       14.93      1.16 o 
  -4  -6   5      286.35      255.76      4.04 o 
  -3  -6   5       18.09       16.35      1.18 o 
  -2  -6   5       67.60       76.82      2.02 o 
  -1  -6   5       62.74       64.03      1.19 o 
   0  -6   5      450.66      427.97      5.46 o 
   1  -6   5        8.97        5.70      0.41 o 
   2  -6   5      205.90      199.26      2.54 o 
   3  -6   5      728.73      718.33      6.29 o 
   4  -6   5      251.61      225.40      2.87 o 
   5  -6   5        7.74        6.89      0.57 o 
   6  -6   5      448.93      450.57      6.06 o 
   7  -6   5       97.66       97.47      2.28 o 
   8  -6   5      210.98      211.61      6.90 o 
   9  -6   5        2.12        1.40      0.92 o 
  10  -6   5        0.51        0.89      0.97 o 
  11  -6   5       10.49       10.18      1.62 o 
  -8  -5   5      176.97      170.27      5.03 o 
  -7  -5   5       23.60       25.79      1.83 o 
  -6  -5   5       62.88       58.17      2.24 o 
  -5  -5   5       99.92      102.23      3.06 o 
  -4  -5   5      138.91      136.23      2.60 o 
  -3  -5   5        4.57        4.49      0.38 o 
  -2  -5   5      125.85      138.86      2.01 o 
  -1  -5   5      141.10      138.42      2.55 o 
   0  -5   5      413.72      476.05      5.74 o 
   1  -5   5       85.92       93.86      1.49 o 
   2  -5   5      801.24      693.63      6.81 o 
   3  -5   5      367.22      375.83      3.85 o 
   4  -5   5      132.48      114.84      2.71 o 
   5  -5   5      409.92      392.66      4.12 o 
   6  -5   5      490.79      474.75      4.89 o 
   7  -5   5      176.71      173.71      4.15 o 
   8  -5   5       26.28       27.63      1.90 o 
   9  -5   5        4.03        4.87      1.16 o 
  10  -5   5       21.45       20.56      1.90 o 
  11  -5   5       63.63       75.96      3.53 o 
  -9  -4   5       14.83       13.01      1.80 o 
  -8  -4   5      171.74      170.12      4.47 o 
  -7  -4   5       44.03       46.44      1.73 o 
  -6  -4   5       47.83       38.31      1.48 o 
  -5  -4   5        4.10        1.32      0.33 o 
  -4  -4   5       15.23       11.53      0.51 o 
  -3  -4   5        0.63        1.06      0.46 o 
  -2  -4   5      204.67      202.89      2.48 o 
  -1  -4   5     2294.52     2406.52     21.28 o 
   0  -4   5     1571.42     1600.84     14.42 o 
   1  -4   5      184.67      192.84      2.39 o 
   2  -4   5      502.69      589.01      5.89 o 
   3  -4   5      390.18      409.40      4.36 o 
   4  -4   5        3.36        1.19      0.26 o 
   5  -4   5      149.75      134.92      1.93 o 
   6  -4   5      706.31      659.30      6.83 o 
   7  -4   5      239.24      223.08      4.47 o 
   8  -4   5       49.20       43.83      2.32 o 
   9  -4   5       26.85       19.27      3.55 o 
  10  -4   5       22.00       27.11      4.07 o 
  -9  -3   5       16.39       14.96      1.66 o 
  -8  -3   5        0.15        0.55      0.66 o 
  -7  -3   5       25.84       29.32      3.47 o 
  -6  -3   5       17.62       15.86      0.96 o 
  -5  -3   5       92.06       85.91      1.66 o 
  -4  -3   5        3.67        4.40      0.38 o 
  -3  -3   5        8.88       12.35      0.55 o 
  -2  -3   5      139.58      168.08      1.86 o 
  -1  -3   5      626.11      678.79      6.15 o 
   0  -3   5      152.00      191.46      2.31 o 
   1  -3   5     1141.04     1252.85     10.67 o 
   2  -3   5      245.50      312.42      2.89 o 
   3  -3   5       80.70       86.82      1.44 o 
   4  -3   5      483.10      496.41      4.85 o 
   5  -3   5      690.75      665.88      6.34 o 
   6  -3   5     1271.45     1229.36     12.72 o 
   7  -3   5      257.30      252.25      4.11 o 
   8  -3   5       16.84       16.89      1.78 o 
   9  -3   5       21.76       16.71      1.61 o 
  10  -3   5        0.90        1.52      1.01 o 
 -10  -2   5       32.16       36.58      5.06 o 
  -9  -2   5       68.98       68.24      2.55 o 
  -8  -2   5      198.52      195.54      3.94 o 
  -7  -2   5       13.76       14.06      0.87 o 
  -6  -2   5      358.39      334.32      4.10 o 
  -5  -2   5       72.47       77.74      1.52 o 
  -4  -2   5      137.39      121.61      1.87 o 
  -3  -2   5       15.50       21.18      0.53 o 
  -2  -2   5      382.90      393.92      4.10 o 
  -1  -2   5      107.02      105.90      1.63 o 
   0  -2   5      748.19      734.07      6.93 o 
   1  -2   5      250.57      275.85      2.67 o 
   2  -2   5      483.96      516.13      4.32 o 
   3  -2   5      118.46      139.19      1.92 o 
   4  -2   5       62.49       70.10      1.21 o 
   5  -2   5       23.97       25.14      1.30 o 
   6  -2   5       96.47       94.41      2.12 o 
   7  -2   5      454.63      445.21      6.75 o 
   8  -2   5        6.17        7.82      1.12 o 
   9  -2   5       69.09       73.09      2.73 o 
  10  -2   5       10.19       11.61      1.91 o 
 -10  -1   5       46.57       43.12      2.69 o 
  -9  -1   5       64.75       73.23      2.90 o 
  -8  -1   5      298.27      300.91      5.27 o 
  -7  -1   5       69.40       75.92      1.62 o 
  -6  -1   5      314.89      311.20      4.07 o 
  -5  -1   5        0.11        0.36      0.26 o 
  -4  -1   5       17.54        8.90      0.45 o 
  -3  -1   5       67.31       68.31      1.11 o 
  -2  -1   5      348.96      315.45      3.03 o 
  -1  -1   5       54.80       40.50      0.83 o 
   0  -1   5       87.98      114.87      1.60 o 
   1  -1   5       37.98       48.55      0.96 o 
   2  -1   5       20.98       13.34      0.39 o 
   3  -1   5       32.78       29.42      0.74 o 
   4  -1   5      300.90      292.44      3.23 o 
   5  -1   5        5.48        5.71      0.50 o 
   6  -1   5        1.48        4.25      0.66 o 
   7  -1   5        1.98        3.60      0.62 o 
   8  -1   5       13.69       11.58      0.96 o 
   9  -1   5       55.78       54.03      2.07 o 
  10  -1   5       18.70       23.70      4.86 o 
 -11   0   5       91.86       99.16      3.37 o 
 -10   0   5        0.01       -0.60      0.60 o 
  -9   0   5        5.09        4.87      0.70 o 
  -8   0   5      216.02      222.08      3.17 o 
  -7   0   5        1.87        1.01      0.36 o 
  -6   0   5      527.25      519.51      5.53 o 
  -5   0   5      344.25      371.36      3.93 o 
  -4   0   5     1524.75     1553.81     18.79 o 
  -3   0   5      302.85      333.14      4.01 o 
  -2   0   5      385.63      329.30      4.28 o 
  -1   0   5      329.64      328.02      3.88 o 
   0   0   5      190.95      201.75      2.45 o 
   1   0   5       50.96       63.48      1.27 o 
   2   0   5      379.19      382.68      4.38 o 
   3   0   5      279.19      279.58      3.53 o 
   4   0   5      281.97      288.67      4.23 o 
   5   0   5      358.27      334.09      5.47 o 
   6   0   5      169.40      164.64      2.78 o 
   7   0   5       35.96       31.12      2.11 o 
   8   0   5       32.98       30.98      2.60 o 
   9   0   5       12.61       17.80      2.11 o 
 -11   1   5        0.26        1.31      1.45 o 
 -10   1   5        2.77        2.11      0.96 o 
  -9   1   5       15.47       17.09      1.53 o 
  -8   1   5       55.82       57.41      2.76 o 
  -7   1   5      189.78      188.49      3.39 o 
  -6   1   5      103.39      116.53      2.38 o 
  -5   1   5        1.71        1.80      0.41 o 
  -4   1   5      605.35      656.68      7.63 o 
  -3   1   5       22.42       19.57      0.99 o 
  -2   1   5      130.77      107.60      2.56 o 
  -1   1   5        1.98        6.25      0.37 o 
   0   1   5      487.31      460.61      5.61 o 
   1   1   5      141.56      168.71      2.43 o 
   2   1   5      476.95      465.86      5.29 o 
   3   1   5      173.18      174.85      3.39 o 
   4   1   5      464.80      445.84      6.94 o 
   5   1   5      138.80      126.64      3.63 o 
   6   1   5      187.89      183.81      4.80 o 
   7   1   5       65.78       57.29      3.30 o 
   8   1   5        1.25       -0.14      0.97 o 
 -11   2   5       39.61       46.56      3.27 o 
 -10   2   5       51.05       49.63      3.14 o 
  -9   2   5       11.51       10.01      1.26 o 
  -8   2   5      102.12       98.30      4.21 o 
  -7   2   5      432.12      405.74      5.72 o 
  -6   2   5       46.51       49.67      1.65 o 
  -5   2   5      469.47      456.73      7.72 o 
  -4   2   5     1121.32     1170.71     12.90 o 
  -3   2   5       41.31       50.36      1.02 o 
  -2   2   5       14.40       23.23      0.65 o 
  -1   2   5        0.33        1.65      0.25 o 
   0   2   5      172.43      182.07      2.52 o 
   1   2   5      118.80      104.26      1.94 o 
   2   2   5      239.00      274.96      4.50 o 
   3   2   5      478.98      462.13      7.00 o 
   4   2   5       67.06       65.06      3.06 o 
   5   2   5      124.66      126.54      4.43 o 
   6   2   5       46.99       49.05      2.50 o 
   7   2   5       98.94      117.91      4.87 o 
   8   2   5       10.58       10.23      1.90 o 
 -11   3   5        0.62        0.32      1.10 o 
 -10   3   5        2.15        2.49      1.77 o 
  -9   3   5        3.27        4.97      0.98 o 
  -8   3   5      243.91      244.27      5.39 o 
  -7   3   5      263.34      261.06      4.61 o 
  -6   3   5      315.43      315.03      5.09 o 
  -5   3   5      117.79      119.86      2.38 o 
  -4   3   5      198.61      192.51      2.80 o 
  -3   3   5      310.22      324.46      4.18 o 
  -2   3   5       89.75       83.11      1.34 o 
  -1   3   5      250.48      248.22      3.07 o 
   0   3   5      200.85      193.94      2.67 o 
   1   3   5       58.76       58.93      1.16 o 
   2   3   5        0.69        1.18      0.44 o 
   3   3   5       16.03       13.72      1.16 o 
   4   3   5       12.13       13.89      1.33 o 
   5   3   5      194.57      162.15      4.44 o 
   6   3   5       92.75       95.03      4.26 o 
   7   3   5       29.15       25.89      2.60 o 
   8   3   5       34.80       47.96      3.57 o 
 -11   4   5       10.70       13.45      1.98 o 
 -10   4   5        0.02        1.31      1.01 o 
  -9   4   5      181.78      186.21      5.70 o 
  -8   4   5      137.70      146.30      3.69 o 
  -7   4   5       93.35       73.22      2.02 o 
  -6   4   5      558.60      554.14      9.54 o 
  -5   4   5      207.65      190.05      3.32 o 
  -4   4   5       10.12        6.98      0.47 o 
  -3   4   5      254.55      242.20      3.02 o 
  -2   4   5        3.73        5.09      0.40 o 
  -1   4   5       76.16       73.56      1.38 o 
   0   4   5        1.99        0.09      0.24 o 
   1   4   5      449.07      462.36      5.27 o 
   2   4   5      481.02      406.46      7.33 o 
   3   4   5        5.74        3.23      1.44 o 
   4   4   5       33.51       42.14      4.73 o 
   5   4   5      146.50      149.77      6.18 o 
   6   4   5       96.86      101.19      4.54 o 
   7   4   5       83.99       99.50      6.90 o 
 -11   5   5        0.84        1.26      1.04 o 
 -10   5   5       53.69       54.03      3.35 o 
  -9   5   5       40.07       41.18      4.07 o 
  -8   5   5       62.58       73.35      2.44 o 
  -7   5   5       20.98       18.84      1.41 o 
  -6   5   5        1.99        3.05      0.66 o 
  -5   5   5       74.53       63.75      1.58 o 
  -4   5   5       20.59       19.10      0.74 o 
  -3   5   5      127.85      122.52      1.84 o 
  -2   5   5      351.92      363.51      5.81 o 
  -1   5   5        4.45        6.24      0.50 o 
   0   5   5       72.52       72.15      1.58 o 
   1   5   5      558.51      546.07      8.09 o 
   2   5   5        0.53       -0.56      0.63 o 
   3   5   5        0.69       -0.39      0.53 o 
   4   5   5        0.46        1.16      0.85 o 
   5   5   5       14.14       15.03      1.96 o 
   6   5   5        0.97        0.81      2.23 o 
 -11   6   5       35.88       33.17      2.58 o 
 -10   6   5       52.11       56.79      3.09 o 
  -9   6   5        1.37        1.19      0.85 o 
  -8   6   5       34.86       31.63      3.49 o 
  -7   6   5       10.98       16.66      1.08 o 
  -6   6   5        9.42       10.74      0.91 o 
  -5   6   5        7.97       10.27      0.57 o 
  -4   6   5       61.94       52.95      1.18 o 
  -3   6   5      111.59      119.13      2.77 o 
  -2   6   5      893.49      866.23     11.92 o 
  -1   6   5       20.03       19.82      0.95 o 
   0   6   5       10.63       10.68      0.81 o 
   1   6   5        6.76        6.98      0.89 o 
   2   6   5        0.09       -0.59      0.59 o 
   3   6   5        5.34        3.17      1.01 o 
   4   6   5       58.02       61.36      5.45 o 
   5   6   5       77.15       88.58      4.73 o 
 -10   7   5       62.90       57.86      3.05 o 
  -9   7   5        0.01        0.13      0.66 o 
  -8   7   5        1.55        3.32      0.88 o 
  -7   7   5      130.25      129.90      2.95 o 
  -6   7   5       73.43       79.96      2.16 o 
  -5   7   5       17.86       22.87      0.87 o 
  -4   7   5       83.12       81.97      1.90 o 
  -3   7   5       67.12       66.22      2.45 o 
  -2   7   5       58.14       61.81      3.09 o 
  -1   7   5       15.97       16.75      1.01 o 
   0   7   5       82.46       77.83      5.84 o 
   1   7   5        0.34        0.12      0.52 o 
   2   7   5        0.05       -0.21      0.66 o 
   3   7   5        0.43        0.73      0.82 o 
   4   7   5        0.09        0.54      0.99 o 
 -10   8   5       41.34       36.00      2.45 o 
  -9   8   5       58.69       69.30      5.32 o 
  -8   8   5       31.58       26.91      1.76 o 
  -7   8   5       18.41       20.28      1.71 o 
  -6   8   5        2.84        3.98      0.63 o 
  -5   8   5      150.23      164.04      2.90 o 
  -4   8   5       64.73       63.21      2.48 o 
  -3   8   5      234.88      236.57      6.73 o 
  -2   8   5       10.83       15.89      0.90 o 
  -1   8   5        2.88        4.32      0.67 o 
   0   8   5        1.44        1.19      0.59 o 
   1   8   5       89.02       90.56      3.17 o 
   2   8   5       42.96       50.36      2.84 o 
   3   8   5       13.13       11.84      1.77 o 
  -9   9   5       26.97       29.01      1.98 o 
  -8   9   5        3.01        2.61      0.79 o 
  -7   9   5      134.63      135.86      4.14 o 
  -6   9   5        4.23        5.95      0.68 o 
  -5   9   5      179.18      177.45      3.30 o 
  -4   9   5       53.16       40.61      3.81 o 
  -3   9   5        0.58       -0.26      1.18 o 
  -2   9   5       10.92        7.29      1.07 o 
  -1   9   5       16.95       14.18      1.86 o 
   0   9   5       86.09       97.85      3.20 o 
   1   9   5       42.38       47.97      2.43 o 
   2   9   5        4.76        5.18      1.26 o 
  -8  10   5       23.26       25.50      1.67 o 
  -7  10   5        2.72        3.44      0.74 o 
  -6  10   5       68.15       69.19      2.62 o 
  -5  10   5      222.32      227.09      6.50 o 
  -4  10   5        4.96        0.39      1.31 o 
  -3  10   5        0.02        1.05      1.31 o 
  -2  10   5        1.83        4.53      0.73 o 
  -1  10   5        0.20        0.45      0.65 o 
   0  10   5        7.46        9.05      1.21 o 
  -6  11   5       81.13       85.00      2.36 o 
  -5  11   5       85.71       88.57      6.18 o 
  -4  11   5        3.56        6.44      2.37 o 
  -3  11   5        0.13       -0.39      1.45 o 
   0 -13   6        3.07        4.30      1.51 o 
   1 -13   6       64.50       62.33      3.61 o 
   2 -13   6        1.81        1.80      1.16 o 
   3 -13   6       38.47       49.28      4.21 o 
   4 -13   6       33.32       32.72      3.55 o 
   5 -13   6       35.75       33.90      3.68 o 
   6 -13   6        0.59        0.92      1.45 o 
   7 -13   6       24.85       26.54      3.55 o 
  -2 -12   6        1.05        2.51      1.12 o 
  -1 -12   6       40.07       38.12      4.12 o 
   0 -12   6       63.09       65.01      3.43 o 
   1 -12   6       84.38       84.63      3.86 o 
   2 -12   6       13.12       12.35      2.37 o 
   3 -12   6       34.27       31.01      3.29 o 
   4 -12   6       51.15       49.02      4.07 o 
   5 -12   6       77.36       69.91      4.86 o 
   6 -12   6       11.34       18.66      2.89 o 
   7 -12   6       27.30       28.91      3.55 o 
   8 -12   6       20.69       21.71      2.89 o 
  -3 -11   6      132.66      116.06      5.22 o 
  -2 -11   6       50.33       53.01      4.57 o 
  -1 -11   6        2.78        3.44      1.51 o 
   0 -11   6       60.58       65.18      3.20 o 
   1 -11   6      206.94      206.69      6.30 o 
   2 -11   6       30.29       37.57      6.37 o 
   3 -11   6        0.51        1.05      1.31 o 
   4 -11   6        2.47        2.89      1.45 o 
   5 -11   6       94.93       89.47      3.59 o 
   6 -11   6       13.91       17.74      1.74 o 
   7 -11   6       40.59       41.97      3.24 o 
   8 -11   6       24.35       28.38      2.55 o 
  -4 -10   6       59.73       60.32      3.66 o 
  -3 -10   6        7.50        7.18      1.29 o 
  -2 -10   6        0.01       -0.42      0.42 o 
  -1 -10   6        8.57        9.45      1.09 o 
   0 -10   6        7.19        6.04      0.63 o 
   1 -10   6        9.45        9.24      0.73 o 
   2 -10   6      254.94      260.94      4.31 o 
   3 -10   6        2.03        2.96      0.56 o 
   4 -10   6       53.44       53.89      1.80 o 
   5 -10   6      125.51      119.08      2.57 o 
   6 -10   6       24.12       24.45      1.14 o 
   7 -10   6        3.09        2.80      0.59 o 
   8 -10   6        1.17        0.69      0.78 o 
   9 -10   6       38.90       34.46      3.42 o 
  10 -10   6        8.97       17.21      3.02 o 
  -5  -9   6       34.09       36.94      4.14 o 
  -4  -9   6       12.45       12.07      1.21 o 
  -3  -9   6      308.14      321.30      5.61 o 
  -2  -9   6       10.89        9.46      1.14 o 
  -1  -9   6       53.25       50.17      1.51 o 
   0  -9   6       43.99       44.79      1.55 o 
   1  -9   6      130.23      120.44      2.62 o 
   2  -9   6      382.46      371.62      5.68 o 
   3  -9   6       73.24       74.87      1.98 o 
   4  -9   6      365.32      332.84      4.74 o 
   5  -9   6        0.02       -0.34      0.34 o 
   6  -9   6       18.55       25.98      1.10 o 
   7  -9   6       20.52       19.96      1.22 o 
   8  -9   6       16.43       12.75      1.84 o 
   9  -9   6       10.55       11.11      1.45 o 
  10  -9   6       19.07       16.65      1.80 o 
  -6  -8   6        6.97        7.33      1.51 o 
  -5  -8   6       11.04        8.86      1.51 o 
  -4  -8   6      100.21       88.72      3.09 o 
  -3  -8   6        2.16        0.76      0.47 o 
  -2  -8   6        5.95        4.29      0.60 o 
  -1  -8   6        9.43       11.33      0.99 o 
   0  -8   6       59.00       52.40      2.96 o 
   1  -8   6      550.77      534.95      7.49 o 
   2  -8   6      230.78      225.99      3.51 o 
   3  -8   6       25.75       26.58      1.12 o 
   4  -8   6      336.59      352.58      4.50 o 
   5  -8   6       30.39       33.64      1.36 o 
   6  -8   6      105.50       96.47      2.23 o 
   7  -8   6       23.28       23.60      1.30 o 
   8  -8   6        4.03        5.37      1.07 o 
   9  -8   6       10.53        7.03      1.38 o 
  10  -8   6       94.36      100.39      6.57 o 
  -7  -7   6        4.53        4.58      1.09 o 
  -6  -7   6        4.12        1.13      1.31 o 
  -5  -7   6      148.37      135.22      4.10 o 
  -4  -7   6       15.22       19.58      1.36 o 
  -3  -7   6       82.32       92.80      3.27 o 
  -2  -7   6        7.03        3.60      0.51 o 
  -1  -7   6        0.68        0.31      0.59 o 
   0  -7   6      150.48      144.09      3.48 o 
   1  -7   6      515.00      503.40      6.30 o 
   2  -7   6        9.30       14.78      0.78 o 
   3  -7   6      138.97      116.15      3.05 o 
   4  -7   6       29.60       21.30      0.88 o 
   5  -7   6       69.96       73.11      1.64 o 
   6  -7   6        9.77       10.56      0.99 o 
   7  -7   6      229.90      224.58      5.78 o 
   8  -7   6        6.72        6.80      1.38 o 
   9  -7   6        0.97        1.91      1.02 o 
  10  -7   6       20.55       24.47      2.43 o 
  -8  -6   6       37.34       37.61      2.27 o 
  -7  -6   6        7.55        6.61      1.20 o 
  -6  -6   6        0.42        2.06      0.82 o 
  -5  -6   6       74.75       79.87      2.98 o 
  -4  -6   6       13.37       11.72      1.86 o 
  -3  -6   6       30.11       50.56      1.63 o 
  -2  -6   6        1.25        0.63      0.42 o 
  -1  -6   6      332.39      344.52      3.92 o 
   0  -6   6       80.67       85.15      1.51 o 
   1  -6   6      162.25      163.00      2.29 o 
   2  -6   6      511.17      528.11      5.56 o 
   3  -6   6       92.13      106.17      1.93 o 
   4  -6   6        0.95        2.25      0.36 o 
   5  -6   6       44.71       38.12      1.16 o 
   6  -6   6       78.29       73.38      2.07 o 
   7  -6   6       32.19       29.76      1.94 o 
   8  -6   6       51.54       51.05      3.75 o 
   9  -6   6       53.20       57.68      3.29 o 
  10  -6   6        0.04        0.85      1.97 o 
  -8  -5   6      122.92      121.89      4.17 o 
  -7  -5   6        3.17        3.60      1.01 o 
  -6  -5   6       26.08       27.46      1.86 o 
  -5  -5   6      199.58      192.64      4.33 o 
  -4  -5   6        8.81        7.31      0.66 o 
  -3  -5   6       41.59       42.92      1.01 o 
  -2  -5   6      103.47      103.27      1.58 o 
  -1  -5   6      214.12      207.51      2.64 o 
   0  -5   6     1718.23     1738.96     15.77 o 
   1  -5   6      189.69      194.46      2.98 o 
   2  -5   6      123.02      107.63      1.87 o 
   3  -5   6      102.55      100.42      1.71 o 
   4  -5   6       81.47       84.23      1.56 o 
   5  -5   6       45.58       39.28      1.05 o 
   6  -5   6      876.86      881.96      9.60 o 
   7  -5   6      140.87      132.05      4.09 o 
   8  -5   6       12.81       12.33      1.91 o 
   9  -5   6       93.39      101.21      4.01 o 
  10  -5   6        5.91        4.70      1.23 o 
  -9  -4   6        0.11       -0.52      0.60 o 
  -8  -4   6        3.71        4.37      0.85 o 
  -7  -4   6       18.57       22.87      1.70 o 
  -6  -4   6       67.76       54.42      2.23 o 
  -5  -4   6        7.42        3.57      0.41 o 
  -4  -4   6      104.71      103.70      1.96 o 
  -3  -4   6       16.25       18.60      0.71 o 
  -2  -4   6       48.81       47.99      1.07 o 
  -1  -4   6     3226.30     3220.34     28.30 o 
   0  -4   6      643.80      671.22      6.64 o 
   1  -4   6       18.42       20.86      1.01 o 
   2  -4   6      245.87      234.03      3.11 o 
   3  -4   6        3.61        1.19      0.29 o 
   4  -4   6       31.36       33.86      0.90 o 
   5  -4   6      243.39      233.91      3.07 o 
   6  -4   6       10.61        9.69      0.71 o 
   7  -4   6      479.29      473.22      7.14 o 
   8  -4   6       73.30       72.74      3.02 o 
   9  -4   6       19.65       15.13      1.57 o 
  10  -4   6       21.36       22.07      5.32 o 
  -9  -3   6      207.50      212.12      5.81 o 
  -8  -3   6        0.46        0.70      0.79 o 
  -7  -3   6       24.58       26.99      1.56 o 
  -6  -3   6        8.45        7.54      0.63 o 
  -5  -3   6       13.71       18.59      0.75 o 
  -4  -3   6      409.64      398.11      5.32 o 
  -3  -3   6       87.33       93.68      1.98 o 
  -2  -3   6      200.02      226.48      2.56 o 
  -1  -3   6       10.01        6.01      0.42 o 
   0  -3   6       31.73       31.74      0.79 o 
   1  -3   6       42.91       43.32      0.87 o 
   2  -3   6      194.49      178.47      2.19 o 
   3  -3   6       66.96       65.79      1.21 o 
   4  -3   6     1928.42     1932.81     18.99 o 
   5  -3   6        2.12        2.50      0.58 o 
   6  -3   6       33.04       32.69      1.59 o 
   7  -3   6      126.54      117.51      2.97 o 
   8  -3   6       38.10       38.67      1.81 o 
   9  -3   6        1.27        0.52      0.75 o 
  10  -3   6      191.26      220.57      5.99 o 
 -10  -2   6        3.43        5.19      1.45 o 
  -9  -2   6      237.51      257.98     10.64 o 
  -8  -2   6       19.17       23.77      2.63 o 
  -7  -2   6      127.56      131.40      2.33 o 
  -6  -2   6        0.54        0.66      0.33 o 
  -5  -2   6       55.25       48.33      1.28 o 
  -4  -2   6       20.73       19.03      0.77 o 
  -3  -2   6        3.69        7.20      0.42 o 
  -2  -2   6        3.57        8.84      0.40 o 
  -1  -2   6       12.76       13.66      0.41 o 
   0  -2   6        1.10        0.31      0.15 o 
   1  -2   6      253.37      279.44      2.69 o 
   2  -2   6        0.93        0.35      0.15 o 
   3  -2   6      917.66      921.38      8.13 o 
   4  -2   6      775.83      744.84      8.02 o 
   5  -2   6      150.51      141.28      3.17 o 
   6  -2   6        0.11       -0.21      0.33 o 
   7  -2   6       37.13       32.31      1.48 o 
   8  -2   6       57.59       53.44      1.87 o 
   9  -2   6        2.18        2.65      0.87 o 
 -10  -1   6        2.47        0.41      1.38 o 
  -9  -1   6      108.09      111.52      7.56 o 
  -8  -1   6       11.19        9.91      0.77 o 
  -7  -1   6      227.21      218.43      3.09 o 
  -6  -1   6        1.03        1.63      0.40 o 
  -5  -1   6      618.19      625.15      6.93 o 
  -4  -1   6      124.47      105.64      1.53 o 
  -3  -1   6      349.38      366.19      5.40 o 
  -2  -1   6      164.29      162.30      2.54 o 
  -1  -1   6        5.82        3.29      1.30 o 
   0  -1   6      314.38      360.86      5.13 o 
   1  -1   6      351.15      365.33      4.30 o 
   2  -1   6        0.16        1.17      0.27 o 
   3  -1   6      695.91      678.06      7.40 o 
   4  -1   6     1627.90     1556.71     17.29 o 
   5  -1   6      110.08      103.26      2.11 o 
   6  -1   6        9.72        7.01      0.61 o 
   7  -1   6        0.07        0.14      0.40 o 
   8  -1   6        7.91        8.02      0.74 o 
   9  -1   6        6.11       10.16      1.76 o 
 -10   0   6        4.67        5.65      1.84 o 
  -9   0   6       43.37       52.39      2.54 o 
  -8   0   6        0.02        0.75      0.59 o 
  -7   0   6      387.80      381.03      5.66 o 
  -6   0   6        2.12        3.08      0.67 o 
  -5   0   6      319.40      289.64      4.73 o 
  -4   0   6      264.59      233.30      4.90 o 
  -3   0   6       88.93      104.00      4.34 o 
  -2   0   6      136.86      147.85      2.70 o 
  -1   0   6        0.04       -0.21      0.21 o 
   0   0   6      144.90      164.38      2.65 o 
   1   0   6      304.77      324.81      4.47 o 
   2   0   6       12.74        8.46      0.54 o 
   3   0   6       45.64       52.54      1.73 o 
   4   0   6       77.82       78.14      2.56 o 
   5   0   6      133.28      118.66      3.00 o 
   6   0   6       51.70       41.79      2.68 o 
   7   0   6       25.79       24.08      3.15 o 
   8   0   6       12.89        9.23      1.77 o 
   9   0   6        3.81        6.57      2.37 o 
 -10   1   6        6.72        7.26      2.96 o 
  -9   1   6        1.65        1.15      0.81 o 
  -8   1   6        0.05        0.32      0.79 o 
  -7   1   6      102.05      100.31      2.35 o 
  -6   1   6      161.85      161.98      3.40 o 
  -5   1   6       77.86       67.42      2.24 o 
  -4   1   6      389.83      391.15      6.03 o 
  -3   1   6       91.30       83.79      1.88 o 
  -2   1   6        3.65        9.95      0.68 o 
  -1   1   6       85.98      114.83      2.03 o 
   0   1   6      160.78      148.44      2.62 o 
   1   1   6      522.40      520.14      6.53 o 
   2   1   6      133.78      125.16      3.23 o 
   3   1   6     1026.29     1015.49     13.49 o 
   4   1   6       13.51       17.51      1.72 o 
   5   1   6       25.71       28.59      1.81 o 
   6   1   6        4.65        3.47      1.07 o 
   7   1   6       14.94       15.58      2.04 o 
   8   1   6       35.90       39.39      3.07 o 
 -11   2   6        0.06        0.39      1.17 o 
 -10   2   6      141.38      140.67     10.25 o 
  -9   2   6       15.49       17.32      3.48 o 
  -8   2   6        0.43        0.22      0.63 o 
  -7   2   6       50.67       43.68      1.50 o 
  -6   2   6      189.82      179.02      3.56 o 
  -5   2   6        0.04        0.35      0.43 o 
  -4   2   6       89.41       90.46      1.88 o 
  -3   2   6      256.79      252.79      3.95 o 
  -2   2   6      213.95      226.99      3.27 o 
  -1   2   6       41.83       46.42      1.51 o 
   0   2   6       89.49       84.60      1.70 o 
   1   2   6        2.51        3.79      0.47 o 
   2   2   6       10.19        8.19      0.79 o 
   3   2   6        0.04        0.85      0.49 o 
   4   2   6      215.69      202.41      4.89 o 
   5   2   6       15.35       15.91      1.98 o 
   6   2   6       49.93       53.49      4.21 o 
   7   2   6       66.48       60.06      3.67 o 
   8   2   6        0.81        0.85      1.14 o 
 -11   3   6        0.04        0.97      1.14 o 
 -10   3   6       33.45       38.54      3.42 o 
  -9   3   6       11.97       16.53      1.85 o 
  -8   3   6        8.06        3.90      0.83 o 
  -7   3   6        6.82        7.17      0.94 o 
  -6   3   6      238.54      254.30      5.82 o 
  -5   3   6       22.39       28.56      2.50 o 
  -4   3   6       70.53       64.32      1.33 o 
  -3   3   6      337.48      325.92      4.25 o 
  -2   3   6      538.62      494.20      6.26 o 
  -1   3   6      122.81      119.45      2.56 o 
   0   3   6       69.34       68.34      1.51 o 
   1   3   6      109.27      113.50      2.22 o 
   2   3   6      349.37      330.25      5.52 o 
   3   3   6       20.75       17.56      1.35 o 
   4   3   6      109.20      104.96      3.54 o 
   5   3   6       14.05       22.09      2.11 o 
   6   3   6       46.21       40.50      2.99 o 
   7   3   6       52.72       51.15      3.52 o 
 -11   4   6       16.95       18.70      2.24 o 
 -10   4   6        2.90        2.90      1.16 o 
  -9   4   6      197.84      185.08      5.71 o 
  -8   4   6       19.11       23.24      1.46 o 
  -7   4   6        4.65        2.10      1.18 o 
  -6   4   6      611.61      604.14      8.54 o 
  -5   4   6      205.83      199.81      5.16 o 
  -4   4   6      110.89      110.58      2.61 o 
  -3   4   6      121.02      121.89      1.91 o 
  -2   4   6      472.25      475.88      5.76 o 
  -1   4   6      125.27      114.72      1.88 o 
   0   4   6       49.02       48.78      1.30 o 
   1   4   6       17.35       13.28      0.95 o 
   2   4   6      514.86      497.09      8.74 o 
   3   4   6       15.63       10.63      1.18 o 
   4   4   6       34.76       33.92      2.69 o 
   5   4   6        1.55        2.22      1.04 o 
   6   4   6       62.50       62.78      4.60 o 
 -10   5   6       16.99       12.31      1.91 o 
  -9   5   6      347.19      350.20      8.68 o 
  -8   5   6        1.37        2.58      1.45 o 
  -7   5   6        0.05        0.28      0.60 o 
  -6   5   6       18.77       16.55      1.77 o 
  -5   5   6       41.29       37.63      1.43 o 
  -4   5   6       31.66       25.69      1.47 o 
  -3   5   6       37.37       37.09      0.87 o 
  -2   5   6      734.58      684.33      8.38 o 
  -1   5   6      152.66      137.68      2.16 o 
   0   5   6       11.82       12.57      0.70 o 
   1   5   6        6.55        7.02      0.85 o 
   2   5   6       16.46       15.01      1.48 o 
   3   5   6        0.69        0.86      0.82 o 
   4   5   6       28.55       31.48      2.49 o 
   5   5   6        1.02        2.05      1.20 o 
 -10   6   6      125.40      130.77      4.81 o 
  -9   6   6       85.49       80.30      3.42 o 
  -8   6   6        0.21        1.05      0.74 o 
  -7   6   6      290.39      278.25      6.45 o 
  -6   6   6       21.52       16.95      2.10 o 
  -5   6   6      130.45      121.62     10.12 o 
  -4   6   6        2.15        1.92      0.33 o 
  -2   6   6      104.39       96.48      2.62 o 
  -1   6   6       82.91       92.44      1.81 o 
   0   6   6        5.10        9.69      0.81 o 
   1   6   6        5.97        5.69      1.77 o 
   2   6   6        6.57        7.88      1.26 o 
   3   6   6       94.94      100.32      4.14 o 
   4   6   6       43.06       48.48      3.12 o 
   5   6   6       20.35       24.18      2.58 o 
 -10   7   6       70.38       67.40      4.67 o 
  -9   7   6       65.24       68.48      3.09 o 
  -8   7   6       35.67       37.45      4.07 o 
  -7   7   6       78.31       91.81      3.02 o 
  -6   7   6       62.07       63.24      2.13 o 
  -5   7   6      108.54      102.50      3.55 o 
  -4   7   6       29.61       33.57      1.59 o 
  -3   7   6       18.61       18.73      1.47 o 
  -2   7   6        1.79        0.93      0.65 o 
  -1   7   6       23.27       21.94      1.20 o 
   0   7   6        2.45        1.31      0.87 o 
   1   7   6        5.55        5.17      1.09 o 
   2   7   6        0.03        0.39      0.68 o 
   3   7   6       48.75       51.84      5.19 o 
  -9   8   6       55.63       57.69      2.78 o 
  -8   8   6        9.66       11.24      1.25 o 
  -7   8   6      123.39      121.14      4.01 o 
  -6   8   6       83.31       86.39      2.46 o 
  -5   8   6       32.25       37.71      1.71 o 
  -4   8   6      398.69      407.92      9.90 o 
  -3   8   6      189.55      180.21     10.45 o 
  -2   8   6        0.31        0.07      0.82 o 
  -1   8   6       45.04       51.64      1.93 o 
   0   8   6       52.71       46.89      3.65 o 
   1   8   6       55.92       67.55      9.46 o 
   2   8   6        6.08        6.01      1.97 o 
  -8   9   6       23.05       28.26      1.72 o 
  -7   9   6       10.98       12.63      1.97 o 
  -6   9   6       23.47       23.02      1.18 o 
  -4   9   6      135.68      129.04      7.10 o 
  -3   9   6       22.11       22.73      3.29 o 
  -2   9   6       28.94       27.51      3.75 o 
  -1   9   6       27.10       29.59      2.30 o 
   0   9   6       31.19       33.44      4.26 o 
   1   9   6        3.18        5.10      1.23 o 
  -7  10   6       41.92       44.85      3.42 o 
  -6  10   6       49.00       58.21      2.63 o 
  -5  10   6       28.25       26.94      1.45 o 
  -4  10   6      174.15      179.64      9.07 o 
  -3  10   6       39.03       40.21      4.47 o 
  -2  10   6        0.01        0.13      1.71 o 
   1 -13   7        5.04        4.49      1.45 o 
   2 -13   7       58.03       57.69      4.73 o 
   3 -13   7       25.39       18.40      3.02 o 
   4 -13   7      106.26      110.12      6.44 o 
   5 -13   7        9.84        9.59      2.50 o 
   6 -13   7        1.01       -1.05      1.45 o 
  -1 -12   7       16.80       18.24      2.56 o 
   0 -12   7       72.75       78.81      6.11 o 
   1 -12   7       10.32       10.49      3.61 o 
   2 -12   7       41.91       53.75      4.34 o 
   3 -12   7        0.63        1.18      1.45 o 
   4 -12   7        6.38        5.78      1.84 o 
   5 -12   7       49.44       51.12      4.34 o 
   6 -12   7       23.87       25.36      3.29 o 
  -3 -11   7       71.72       67.94      4.99 o 
  -2 -11   7        5.68        7.88      2.23 o 
  -1 -11   7        6.33        8.62      1.26 o 
   0 -11   7       19.67       19.67      1.56 o 
   1 -11   7       14.09       14.35      1.01 o 
   2 -11   7       86.92       89.20      2.20 o 
   3 -11   7       30.39       32.72      1.45 o 
   4 -11   7       69.64       73.16      2.65 o 
   5 -11   7       52.36       48.85      1.97 o 
   6 -11   7       45.36       39.96      1.55 o 
   7 -11   7        3.86        2.67      1.12 o 
   8 -11   7        0.14       -0.66      0.66 o 
  -4 -10   7        0.31       -0.15      1.97 o 
  -3 -10   7       53.01       51.45      7.10 o 
  -2 -10   7        4.68        4.33      0.78 o 
  -1 -10   7       43.95       49.35      1.70 o 
   0 -10   7        7.64        7.34      0.74 o 
   1 -10   7        6.72        8.20      0.83 o 
   2 -10   7        3.67        3.52      0.66 o 
   3 -10   7      110.94      111.65      2.61 o 
   4 -10   7        3.37        4.15      0.97 o 
   5 -10   7      241.54      240.77      4.99 o 
   6 -10   7        9.56        7.20      1.10 o 
   7 -10   7       58.49       53.00      9.33 o 
   8 -10   7       29.22       34.23      2.18 o 
   9 -10   7       28.69       30.38      2.69 o 
  -5  -9   7        4.99        7.52      1.19 o 
  -4  -9   7       16.68       17.14      1.51 o 
  -3  -9   7       50.44       47.57      4.27 o 
  -2  -9   7       37.48       36.83      1.67 o 
  -1  -9   7       98.27      101.47      2.30 o 
   0  -9   7      196.37      199.40      4.00 o 
   1  -9   7       10.06       10.29      0.91 o 
   2  -9   7       29.02       30.30      1.35 o 
   3  -9   7      265.51      253.23      6.35 o 
   4  -9   7       46.75       49.08      3.30 o 
   5  -9   7      140.86      140.31      2.81 o 
   6  -9   7       24.50       23.73      1.80 o 
   7  -9   7       40.11       43.56      2.37 o 
   8  -9   7       12.05        9.71      1.42 o 
   9  -9   7       21.65       27.41      2.15 o 
  -6  -8   7      103.25      112.02      6.18 o 
  -5  -8   7       36.80       28.79      3.15 o 
  -4  -8   7        0.02       -0.09      0.69 o 
  -3  -8   7        2.95        2.45      0.79 o 
  -2  -8   7       69.02       71.62      3.25 o 
  -1  -8   7        5.45        4.95      0.66 o 
   0  -8   7       82.17       88.25      2.26 o 
   1  -8   7       91.42      102.62      2.45 o 
   2  -8   7       51.34       54.10      1.90 o 
   3  -8   7       16.06       15.42      0.90 o 
   4  -8   7       37.13       29.83      1.70 o 
   5  -8   7       85.33       90.41      2.41 o 
   6  -8   7        0.20       -0.49      1.12 o 
   7  -8   7      216.41      190.09      5.35 o 
   8  -8   7       20.77       21.78      2.96 o 
   9  -8   7       12.70       14.44      1.77 o 
  10  -8   7        0.63        1.51      1.12 o 
  -7  -7   7        9.40        9.54      1.77 o 
  -6  -7   7       66.93       67.33      2.93 o 
  -5  -7   7       43.27       41.17      3.35 o 
  -4  -7   7      223.45      220.45      5.59 o 
  -3  -7   7        3.25        1.97      0.73 o 
  -2  -7   7       68.92       69.79      1.88 o 
  -1  -7   7       33.84       31.97      1.35 o 
   0  -7   7        4.91       15.96      0.89 o 
   1  -7   7      114.04      112.92      2.27 o 
   2  -7   7      463.86      442.10      5.86 o 
   3  -7   7        0.56        0.19      0.43 o 
   4  -7   7        9.84        8.72      0.98 o 
   5  -7   7       22.81       27.62      1.15 o 
   6  -7   7      231.90      206.86      5.41 o 
   7  -7   7       62.51       71.06      3.01 o 
   8  -7   7       16.00       15.20      1.66 o 
   9  -7   7        9.49       13.42      1.62 o 
  10  -7   7       68.51       77.64      8.67 o 
  -7  -6   7       56.23       61.53      2.86 o 
  -6  -6   7       20.67       17.55      1.62 o 
  -5  -6   7       70.40       61.10      6.44 o 
  -4  -6   7        2.09        3.39      0.87 o 
  -3  -6   7        3.46        2.70      0.69 o 
  -2  -6   7      315.84      316.74      4.06 o 
  -1  -6   7     2115.79     2114.47     19.18 o 
   0  -6   7     1038.26     1050.52     10.13 o 
   1  -6   7       32.54       36.41      1.11 o 
   2  -6   7      407.10      398.00      4.92 o 
   3  -6   7        1.01        1.58      0.41 o 
   4  -6   7        1.00        0.71      0.42 o 
   5  -6   7       43.40       37.67      1.38 o 
   6  -6   7        4.35        3.72      1.38 o 
   7  -6   7       22.11       19.39      1.66 o 
   8  -6   7        0.34        0.37      0.79 o 
   9  -6   7       29.98       31.15      2.28 o 
  10  -6   7       53.17       57.24      3.07 o 
  -8  -5   7       54.99       49.45      5.65 o 
  -7  -5   7        0.01       -0.47      0.72 o 
  -6  -5   7       54.57       53.81      2.50 o 
  -5  -5   7        0.42        0.34      0.54 o 
  -4  -5   7       57.06       61.42      1.68 o 
  -3  -5   7        6.28        3.81      0.54 o 
  -2  -5   7       58.92       70.11      1.90 o 
  -1  -5   7      716.97      674.62      6.87 o 
   0  -5   7      786.92      782.84      8.38 o 
   1  -5   7      206.99      213.53      5.09 o 
   2  -5   7      295.11      283.01      4.75 o 
   3  -5   7       98.33      116.31      2.10 o 
   4  -5   7        9.53        8.05      0.71 o 
   5  -5   7        4.75        4.03      0.69 o 
   6  -5   7      179.21      188.47      3.57 o 
   7  -5   7       18.82       22.29      2.10 o 
   8  -5   7       11.35        9.53      2.50 o 
   9  -5   7       21.68       23.02      1.94 o 
  10  -5   7        0.24       -0.22      0.92 o 
  -9  -4   7        0.81        0.44      0.68 o 
  -8  -4   7       54.37       53.97      2.20 o 
  -7  -4   7        7.23        8.13      1.01 o 
  -6  -4   7       12.80       10.01      0.90 o 
  -5  -4   7       49.29       34.15      1.03 o 
  -4  -4   7       93.93      106.65      2.02 o 
  -3  -4   7      205.65      199.54      2.90 o 
  -2  -4   7       55.46       49.24      1.35 o 
  -1  -4   7      399.90      354.21      4.33 o 
   0  -4   7       52.33       42.76      1.11 o 
   1  -4   7      551.39      548.00      6.13 o 
   2  -4   7       37.29       32.60      1.14 o 
   3  -4   7      394.25      433.14      5.68 o 
   4  -4   7      318.16      288.11      3.89 o 
   5  -4   7        5.15        4.00      0.59 o 
   6  -4   7      371.65      361.03      5.16 o 
   7  -4   7        7.19        9.76      0.96 o 
   8  -4   7        5.96        5.90      1.14 o 
   9  -4   7        2.11        2.72      0.99 o 
  -9  -3   7       49.37       44.11      2.45 o 
  -8  -3   7       60.68       62.43      2.73 o 
  -7  -3   7      174.72      169.64      3.31 o 
  -6  -3   7        9.33        8.36      0.62 o 
  -5  -3   7        1.82        3.12      0.47 o 
  -4  -3   7       32.15       40.33      2.09 o 
  -3  -3   7        0.20       -0.05      0.28 o 
  -2  -3   7      291.19      259.28      3.92 o 
  -1  -3   7       90.97       97.04      1.85 o 
   0  -3   7       20.49       23.49      0.86 o 
   1  -3   7      464.33      429.21      4.92 o 
   2  -3   7       73.33       73.98      1.45 o 
   3  -3   7      106.02      113.59      2.01 o 
   4  -3   7       52.67       48.58      1.33 o 
   5  -3   7     1012.28     1032.85     10.98 o 
   6  -3   7      174.74      165.75      2.99 o 
   7  -3   7       26.25       28.78      1.22 o 
   8  -3   7       29.49       30.64      1.80 o 
   9  -3   7        1.51        2.37      0.91 o 
  -9  -2   7       46.93       49.47      2.40 o 
  -8  -2   7       12.43       14.37      1.22 o 
  -7  -2   7       24.55       27.63      1.07 o 
  -6  -2   7      126.62      124.46      2.48 o 
  -5  -2   7       18.62       20.01      0.86 o 
  -4  -2   7       83.78       79.94      1.82 o 
  -3  -2   7      116.92      107.09      1.97 o 
  -2  -2   7       75.66       79.30      1.27 o 
  -1  -2   7        0.50        0.30      0.23 o 
   0  -2   7       18.28       16.82      0.84 o 
   1  -2   7      213.79      183.31      3.43 o 
   2  -2   7      135.76      140.82      2.26 o 
   3  -2   7       90.70       85.44      1.33 o 
   4  -2   7       22.42       22.91      0.84 o 
   5  -2   7      493.89      498.07      5.92 o 
   6  -2   7        4.11        4.26      0.55 o 
   7  -2   7       56.21       60.39      1.77 o 
   8  -2   7        0.19        0.23      0.42 o 
   9  -2   7        0.56        0.66      1.58 o 
 -10  -1   7        4.87        3.68      1.71 o 
  -9  -1   7       32.17       29.67      2.02 o 
  -8  -1   7       56.96       54.28      2.20 o 
  -7  -1   7       17.63       20.35      1.21 o 
  -6  -1   7      142.36      140.31      4.46 o 
  -5  -1   7      105.25      102.02      3.39 o 
  -4  -1   7      197.17      182.10      3.95 o 
  -3  -1   7      134.13      133.60      2.83 o 
  -2  -1   7        1.89        1.10      0.34 o 
  -1  -1   7       28.03       35.49      1.54 o 
   0  -1   7      228.39      238.84      3.86 o 
   1  -1   7      418.74      388.55      4.65 o 
   2  -1   7      395.87      417.51      6.51 o 
   3  -1   7      407.62      409.42      6.53 o 
   4  -1   7      656.23      632.60      9.30 o 
   5  -1   7      778.28      776.29     11.20 o 
   6  -1   7       31.82       29.97      1.83 o 
   7  -1   7        5.82        4.25      1.25 o 
   8  -1   7        1.46        4.89      1.38 o 
   9  -1   7       31.35       32.46      4.21 o 
 -10   0   7        8.31       13.96      3.42 o 
  -9   0   7        0.40        0.13      0.93 o 
  -8   0   7       51.43       54.21      2.10 o 
  -7   0   7       26.77       21.13      1.33 o 
  -6   0   7       91.75       88.47      2.48 o 
  -5   0   7       71.07       74.20      2.18 o 
  -4   0   7       37.08       32.19      1.60 o 
  -3   0   7       59.56       65.32      2.15 o 
  -2   0   7      307.10      342.34      5.21 o 
  -1   0   7        0.72        0.92      0.34 o 
   0   0   7       17.22       29.41      1.26 o 
   1   0   7      101.39      102.89      2.82 o 
   2   0   7       70.95       69.36      2.04 o 
   3   0   7      229.85      237.25      4.46 o 
   4   0   7        2.13        2.75      1.76 o 
   5   0   7       84.04       85.20      2.98 o 
   6   0   7       54.71       63.47      4.14 o 
   7   0   7        7.04        7.42      2.69 o 
   8   0   7        1.98        2.83      1.30 o 
 -10   1   7       92.88       94.63      9.92 o 
  -9   1   7       99.81      104.21      4.45 o 
  -8   1   7       84.70       83.17      3.13 o 
  -7   1   7      136.10      134.27      3.18 o 
  -6   1   7       46.77       50.42      1.82 o 
  -5   1   7        3.57        4.10      0.65 o 
  -4   1   7      156.45      159.47      4.57 o 
  -3   1   7      343.27      373.98      6.70 o 
  -2   1   7       10.08        9.05      0.66 o 
  -1   1   7      195.03      207.56      3.03 o 
   0   1   7      142.18      130.49      2.40 o 
   1   1   7        1.34        1.25      0.45 o 
   2   1   7      359.75      351.58      5.80 o 
   3   1   7      410.92      400.44      8.69 o 
   4   1   7       66.81       58.01      2.90 o 
   5   1   7        4.84        0.72      0.92 o 
   6   1   7       12.84       15.97      1.98 o 
   7   1   7        2.08        1.03      1.01 o 
   8   1   7       14.55       16.30      2.32 o 
 -10   2   7       26.11       29.97      2.64 o 
  -9   2   7       56.76       49.39      3.15 o 
  -8   2   7       49.13       45.19      2.14 o 
  -7   2   7       86.00       75.54      3.59 o 
  -6   2   7        1.61        2.81      0.73 o 
  -5   2   7      105.58      103.75      2.62 o 
  -4   2   7       78.40       81.22      2.46 o 
  -3   2   7        2.41        2.29      0.51 o 
  -2   2   7       53.55       52.95      1.44 o 
  -1   2   7      277.30      282.74      4.05 o 
   0   2   7       75.41       78.57      1.77 o 
   1   2   7      412.11      376.04      6.02 o 
   2   2   7      375.85      351.47      5.89 o 
   3   2   7       11.68       13.71      1.53 o 
   4   2   7        0.15       -0.30      0.62 o 
   5   2   7        8.58       12.55      3.48 o 
   6   2   7      124.26      135.02      6.83 o 
   7   2   7        0.87        0.55      1.04 o 
 -10   3   7        1.75        2.91      1.23 o 
  -9   3   7       44.52       51.30      3.01 o 
  -8   3   7       40.34       37.10      2.39 o 
  -7   3   7      102.06      107.96      3.81 o 
  -6   3   7      191.02      194.46     10.32 o 
  -5   3   7      577.09      562.75      8.33 o 
  -4   3   7      439.24      415.66      7.30 o 
  -3   3   7       68.77       61.49      1.58 o 
  -2   3   7        0.54        0.37      0.30 o 
  -1   3   7      648.01      626.91      7.70 o 
   0   3   7      105.80      111.22      3.13 o 
   1   3   7     1086.45     1033.32     13.79 o 
   2   3   7      114.77      124.72      3.45 o 
   3   3   7       36.21       39.07      1.77 o 
   4   3   7        3.56        4.48      1.23 o 
   5   3   7        1.74        4.14      1.21 o 
   6   3   7       16.46       20.37      5.39 o 
 -10   4   7        2.19        3.10      1.64 o 
  -9   4   7        3.51        2.53      1.25 o 
  -8   4   7       56.59       59.22      2.88 o 
  -7   4   7        9.00       11.80      1.38 o 
  -6   4   7        8.33        7.60      1.12 o 
  -5   4   7       97.38       91.50      4.50 o 
  -4   4   7      104.82      102.77      2.72 o 
  -3   4   7       25.18       24.34      0.82 o 
  -2   4   7        0.04        0.33      0.31 o 
  -1   4   7      411.44      409.83      7.76 o 
   0   4   7       27.12       25.57      1.38 o 
   1   4   7       17.50       17.28      1.13 o 
   2   4   7       38.03       31.27      1.75 o 
   3   4   7       18.68       17.88      1.49 o 
   4   4   7        0.10       -0.26      0.74 o 
   5   4   7       57.69       50.97      3.28 o 
   6   4   7       28.50       24.33      2.62 o 
 -10   5   7        0.04        1.01      0.97 o 
  -9   5   7        8.53        5.38      2.76 o 
  -8   5   7       64.17       64.86      2.88 o 
  -7   5   7       11.70       15.19      2.69 o 
  -6   5   7       62.34       61.63      3.55 o 
  -5   5   7      283.91      279.05      6.36 o 
  -4   5   7       29.55       30.35      1.42 o 
  -3   5   7      121.06      115.18      2.86 o 
  -2   5   7       60.96       54.78      1.78 o 
  -1   5   7      157.34      151.95      2.59 o 
   0   5   7       50.27       43.90      2.48 o 
   1   5   7       86.67       85.33      2.71 o 
   2   5   7        0.39        0.34      0.63 o 
   3   5   7      104.95      105.46      4.26 o 
   4   5   7        5.76        5.06      1.36 o 
   5   5   7       96.42       98.49      4.66 o 
 -10   6   7        1.91        2.83      1.77 o 
  -9   6   7       61.94       72.98      3.33 o 
  -8   6   7       62.64       58.26      2.74 o 
  -7   6   7       20.72       17.36      1.44 o 
  -6   6   7       33.09       34.62      3.81 o 
  -5   6   7       44.06       36.14      2.10 o 
  -4   6   7       64.10       62.47      2.24 o 
  -3   6   7       49.45       38.16      2.16 o 
  -2   6   7        0.91        1.00      0.57 o 
  -1   6   7        0.58        0.33      0.37 o 
   0   6   7       72.88       78.72      5.65 o 
   1   6   7        3.59        3.14      0.90 o 
   2   6   7        3.69        5.59      1.97 o 
   3   6   7       37.89       42.19      2.84 o 
   4   6   7       63.20       73.88      3.95 o 
  -9   7   7        1.31        0.62      1.05 o 
  -8   7   7       54.53       58.45      3.55 o 
  -7   7   7        1.04        1.05      0.74 o 
  -6   7   7       69.08       80.92      2.55 o 
  -5   7   7        1.95        2.37      0.66 o 
  -4   7   7      117.53      108.15      6.31 o 
  -3   7   7        8.13        8.45      1.59 o 
  -2   7   7        9.72        6.84      1.48 o 
  -1   7   7        1.46        3.05      0.78 o 
   0   7   7      102.90      105.30      3.56 o 
   1   7   7       48.37       52.58      3.42 o 
   2   7   7       17.36       16.68      1.85 o 
  -8   8   7       45.18       43.63      2.43 o 
  -7   8   7        1.01        0.85      0.65 o 
  -6   8   7        6.51        6.70      0.74 o 
  -3   8   7       19.85       20.06      2.18 o 
  -2   8   7       18.50       25.89      4.67 o 
  -1   8   7       14.29       14.69      1.03 o 
   0   8   7       17.88       20.23      1.61 o 
   1   8   7        8.53        9.46      2.10 o 
  -7   9   7       95.73      114.83      3.16 o 
  -6   9   7        5.34        3.94      0.92 o 
  -3   9   7        4.65        9.86      2.63 o 
  -2   9   7       28.95       35.13      3.55 o 
  -1   9   7        0.03       -0.05      1.07 o 
  -1 -12   8       17.63       18.00      2.89 o 
   0 -12   8       15.47       12.23      1.81 o 
   1 -12   8       23.32       24.84      3.15 o 
   2 -12   8       10.17       10.78      2.37 o 
   3 -12   8       10.93       20.76      3.02 o 
   4 -12   8        6.20        2.37      1.84 o 
   5 -12   8       10.97        7.49      2.37 o 
   6 -12   8       25.16       26.02      3.42 o 
   7 -12   8        6.44        6.96      2.23 o 
  -2 -11   8       67.89       72.92      5.39 o 
  -1 -11   8       14.13       17.47      1.35 o 
   0 -11   8       26.89       29.36      1.54 o 
   1 -11   8       87.06       77.78      7.49 o 
   2 -11   8       26.15       25.85      2.17 o 
   3 -11   8       65.49       67.07      4.53 o 
   4 -11   8        0.16        0.57      0.85 o 
   5 -11   8       10.59       15.28      2.50 o 
   6 -11   8       55.60       55.50      2.60 o 
   7 -11   8        4.19        4.47      1.09 o 
   8 -11   8       15.97       16.97      1.65 o 
  -4 -10   8       23.09       23.15      1.75 o 
  -3 -10   8        1.63        2.70      1.18 o 
  -2 -10   8       79.88       91.10      5.06 o 
  -1 -10   8       13.99       14.27      1.18 o 
   0 -10   8       79.59       91.72      3.18 o 
   1 -10   8      111.74      122.74      3.32 o 
   2 -10   8       86.21       89.29      2.73 o 
   3 -10   8      107.45      108.50      3.60 o 
   4 -10   8      145.10      148.00      4.39 o 
   5 -10   8        8.33        8.19      1.23 o 
   6 -10   8       90.22       90.67      3.48 o 
   7 -10   8        4.63        4.10      1.07 o 
   8 -10   8       15.46       17.76      1.77 o 
  -5  -9   8       31.67       36.68      2.24 o 
  -4  -9   8        0.82        1.58      0.85 o 
  -3  -9   8       17.36       18.24      1.58 o 
  -2  -9   8       35.42       36.03      2.05 o 
  -1  -9   8        2.70        3.45      0.89 o 
   0  -9   8       86.87       87.65      2.76 o 
   1  -9   8      120.57      108.95      3.31 o 
   2  -9   8       61.93       57.15      2.14 o 
   3  -9   8       95.91       96.74      2.88 o 
   4  -9   8       96.56       90.13      3.97 o 
   5  -9   8       22.49       19.33      1.49 o 
   6  -9   8       57.28       61.78      2.84 o 
   7  -9   8       35.79       41.54      2.43 o 
   8  -9   8      139.13      152.78     15.51 o 
   9  -9   8       30.12       33.49      2.39 o 
  -6  -8   8        3.09        3.81      1.16 o 
  -5  -8   8       70.99       64.30      2.87 o 
  -4  -8   8        0.96        1.41      0.79 o 
  -3  -8   8       13.23       12.58      1.45 o 
  -2  -8   8       50.18       51.11      2.11 o 
  -1  -8   8       43.48       42.78      1.89 o 
   0  -8   8        0.13        3.07      0.71 o 
   1  -8   8       32.26       31.11      1.61 o 
   2  -8   8      120.96      117.31      2.77 o 
   3  -8   8       49.57       49.48      1.76 o 
   4  -8   8      241.29      215.41      4.14 o 
   5  -8   8       48.78       41.56      1.99 o 
   6  -8   8       69.34       63.31      2.86 o 
   7  -8   8       13.10       11.27      1.48 o 
   8  -8   8      109.30      114.31      4.12 o 
   9  -8   8        0.39       -0.32      1.18 o 
  -6  -7   8       23.80       22.22      1.80 o 
  -5  -7   8       24.35       24.95      1.83 o 
  -4  -7   8        3.52        2.22      0.82 o 
  -3  -7   8        4.67        5.73      1.13 o 
  -2  -7   8      102.80      100.73      4.41 o 
  -1  -7   8       24.03       21.91      1.41 o 
   0  -7   8      346.53      337.11      5.43 o 
   1  -7   8       40.99       41.47      2.20 o 
   2  -7   8      125.93      125.29      2.81 o 
   3  -7   8       17.71       16.07      1.33 o 
   4  -7   8      114.72       92.54      2.46 o 
   5  -7   8       87.35       77.22      2.60 o 
   6  -7   8        3.46        3.59      1.51 o 
   7  -7   8        3.50        5.87      1.16 o 
   8  -7   8       34.10       34.77      3.09 o 
   9  -7   8       20.23       22.25      2.04 o 
  -7  -6   8       28.56       35.04      2.26 o 
  -6  -6   8        2.96        0.72      0.73 o 
  -5  -6   8       14.44       13.65      1.39 o 
  -4  -6   8        0.17        0.00      0.50 o 
  -3  -6   8       29.64       31.16      1.61 o 
  -2  -6   8       79.75       73.41      1.86 o 
  -1  -6   8     1311.43     1289.04     14.56 o 
   0  -6   8      358.53      339.81      6.25 o 
   1  -6   8      249.97      250.32      3.90 o 
   2  -6   8        9.14        8.90      0.75 o 
   3  -6   8        4.55        4.62      0.61 o 
   4  -6   8       24.36       18.05      1.27 o 
   5  -6   8        3.72        2.80      0.97 o 
   6  -6   8      207.21      190.08      5.98 o 
   7  -6   8      184.52      179.20      7.88 o 
   8  -6   8       15.82       15.25      1.62 o 
   9  -6   8       39.37       40.63      3.75 o 
  -8  -5   8        6.53        7.27      1.51 o 
  -7  -5   8        1.44        3.69      1.01 o 
  -6  -5   8       31.25       21.43      1.67 o 
  -5  -5   8      123.93      122.34      3.37 o 
  -4  -5   8       87.34       91.24      2.43 o 
  -3  -5   8        0.14        1.97      0.62 o 
  -2  -5   8      272.99      265.26      4.05 o 
  -1  -5   8        7.37        5.51      0.72 o 
   0  -5   8      103.39      100.50      2.15 o 
   1  -5   8       52.29       48.65      1.43 o 
   2  -5   8       19.13       24.10      1.04 o 
   3  -5   8      111.77      119.77      2.40 o 
   4  -5   8        5.81        8.57      0.74 o 
   5  -5   8      190.78      187.85      3.32 o 
   6  -5   8      193.62      185.51      4.04 o 
   7  -5   8       57.02       59.76      3.68 o 
   8  -5   8        0.35       -0.52      0.69 o 
   9  -5   8       93.14       95.21      3.65 o 
  -8  -4   8      162.13      177.38      4.19 o 
  -7  -4   8        6.03        6.78      0.90 o 
  -6  -4   8       24.88       30.30      1.59 o 
  -5  -4   8       38.83       36.13      1.15 o 
  -4  -4   8       82.22       84.89      1.91 o 
  -3  -4   8        0.33        0.29      0.33 o 
  -2  -4   8     1201.97     1154.70     14.56 o 
  -1  -4   8      297.18      285.06      4.14 o 
   0  -4   8      338.72      334.68      6.15 o 
   1  -4   8       75.64       76.47      1.74 o 
   2  -4   8       17.58       15.89      0.85 o 
   3  -4   8      389.09      405.92      5.49 o 
   4  -4   8       17.64       15.73      0.84 o 
   5  -4   8       15.12       13.08      0.91 o 
   6  -4   8       12.58       11.21      0.87 o 
   7  -4   8       37.03       38.03      2.09 o 
   8  -4   8       19.66       23.54      2.69 o 
   9  -4   8       55.29       67.32      2.84 o 
  -9  -3   8       50.94       51.12      2.69 o 
  -8  -3   8       22.24       18.87      1.55 o 
  -7  -3   8       23.62       26.09      1.66 o 
  -6  -3   8       79.56       79.50      2.26 o 
  -5  -3   8       35.98       32.72      1.46 o 
  -4  -3   8       25.03       25.77      1.06 o 
  -3  -3   8      295.04      299.17      3.86 o 
  -2  -3   8      223.04      210.63      2.93 o 
  -1  -3   8        1.61        3.24      0.42 o 
   0  -3   8      149.17      136.15      3.01 o 
   1  -3   8      135.36      112.74      2.85 o 
   2  -3   8       45.66       43.61      1.21 o 
   3  -3   8       15.91       13.06      0.67 o 
   4  -3   8      152.88      156.32      2.55 o 
   5  -3   8      239.38      240.02      3.76 o 
   6  -3   8        8.06       10.06      0.76 o 
   7  -3   8        1.85        1.92      0.56 o 
   8  -3   8        0.61        2.45      0.71 o 
   9  -3   8        0.86        2.50      1.71 o 
  -9  -2   8        0.56        1.05      1.31 o 
  -8  -2   8      129.27      137.39      4.50 o 
  -7  -2   8        6.13        3.00      0.50 o 
  -6  -2   8       32.82       38.02      2.24 o 
  -5  -2   8       28.44       22.03      1.55 o 
  -4  -2   8      347.85      351.94      5.73 o 
  -3  -2   8       73.12       75.18      2.44 o 
  -2  -2   8     1289.49     1208.63     13.69 o 
  -1  -2   8        5.11        4.59      0.57 o 
   0  -2   8      235.24      238.58      4.72 o 
   1  -2   8       14.55       17.37      1.26 o 
   2  -2   8      664.55      677.38      9.77 o 
   3  -2   8      186.36      185.56      5.88 o 
   4  -2   8      532.25      520.44      8.19 o 
   5  -2   8        0.79        0.69      0.65 o 
   6  -2   8      149.05      151.71      4.23 o 
   7  -2   8       45.49       50.02      3.22 o 
   8  -2   8       11.34       13.47      2.00 o 
  -9  -1   8        0.01        0.61      1.51 o 
  -8  -1   8       84.07       79.21      2.67 o 
  -7  -1   8        0.15        0.23      0.57 o 
  -6  -1   8        6.93        6.14      1.02 o 
  -5  -1   8        0.09        0.20      0.48 o 
  -4  -1   8       41.31       38.01      3.09 o 
  -3  -1   8       41.85       42.33      1.95 o 
  -2  -1   8        1.78        1.52      0.57 o 
  -1  -1   8       18.44       17.88      2.79 o 
   0  -1   8      322.86      286.04      6.22 o 
   1  -1   8        0.45       -0.36      0.36 o 
   2  -1   8      417.97      404.37      6.60 o 
   3  -1   8      345.18      354.16      6.08 o 
   4  -1   8      666.84      651.57      9.78 o 
   5  -1   8       33.45       28.25      1.81 o 
   6  -1   8       45.79       46.18      2.38 o 
   7  -1   8        7.92        8.87      1.66 o 
   8  -1   8        9.78       10.11      1.92 o 
 -10   0   8       40.71       35.09      2.99 o 
  -9   0   8       56.01       67.92      3.94 o 
  -8   0   8       10.78        9.68      1.58 o 
  -7   0   8      109.83      109.26      4.11 o 
  -6   0   8       20.18       23.07      2.00 o 
  -5   0   8        2.35        3.97      0.79 o 
  -4   0   8      184.17      195.10      4.52 o 
  -3   0   8       19.53       17.38      1.26 o 
  -2   0   8       18.85       17.61      1.24 o 
  -1   0   8       51.27       51.71      2.62 o 
   0   0   8       27.90       26.42      1.29 o 
   1   0   8      168.65      166.43      3.53 o 
   2   0   8      499.06      517.12      7.99 o 
   3   0   8       43.14       40.92      1.77 o 
   4   0   8      489.26      477.32      8.91 o 
   5   0   8        1.21        1.58      0.71 o 
   6   0   8       72.72       82.91      4.02 o 
   7   0   8       45.25       45.27      3.20 o 
 -10   1   8       26.73       36.25      8.80 o 
  -9   1   8       13.18       12.76      1.94 o 
  -8   1   8        1.24        1.04      0.92 o 
  -7   1   8       99.52      104.03      3.45 o 
  -6   1   8      175.99      169.68      5.29 o 
  -5   1   8       69.00       69.25      2.49 o 
  -4   1   8       17.68       18.47      1.33 o 
  -3   1   8       99.80       96.57      2.80 o 
  -2   1   8        0.17        0.48      0.64 o 
  -1   1   8        1.36        0.65      0.42 o 
   0   1   8        3.49        4.00      0.66 o 
   1   1   8      109.16      104.88      2.96 o 
   2   1   8      241.37      222.45      4.41 o 
   3   1   8      315.52      313.04      5.69 o 
   4   1   8      231.64      228.17      7.97 o 
   5   1   8        5.23        6.27      1.44 o 
   6   1   8       77.35       82.66      4.34 o 
   7   1   8        0.83        1.35      1.20 o 
 -10   2   8       45.51       50.66      3.34 o 
  -9   2   8        3.69        3.87      1.26 o 
  -8   2   8       13.32       13.57      1.72 o 
  -7   2   8      218.28      217.76      8.48 o 
  -6   2   8       17.97       16.48      1.66 o 
  -5   2   8       83.43       84.19      3.29 o 
  -4   2   8        9.81        8.39      1.51 o 
  -3   2   8      129.49      117.38      3.13 o 
  -2   2   8       55.14       48.38      1.82 o 
  -1   2   8       12.38       16.07      1.04 o 
   0   2   8      118.76      112.52      3.32 o 
   1   2   8      405.51      405.76      6.62 o 
   2   2   8      211.62      192.59      4.23 o 
   3   2   8       39.67       45.64      3.32 o 
   4   2   8       52.59       58.34      3.19 o 
   5   2   8       56.25       59.26      7.42 o 
   6   2   8       59.30       72.26      3.97 o 
 -10   3   8       85.85       87.00      4.21 o 
  -9   3   8        8.53        7.81      1.49 o 
  -8   3   8       32.38       41.14      4.27 o 
  -7   3   8       18.97       20.21      1.84 o 
  -6   3   8       37.95       29.19      2.63 o 
  -5   3   8       22.74       23.50      1.70 o 
  -4   3   8       29.59       33.04      1.61 o 
  -3   3   8      122.56      114.28      6.62 o 
  -2   3   8      337.66      322.82      6.90 o 
  -1   3   8       37.27       36.77      1.59 o 
   0   3   8       19.26       16.89      1.23 o 
   1   3   8      206.16      199.94      4.44 o 
   2   3   8       16.41       12.54      1.47 o 
   3   3   8        6.32        6.54      1.29 o 
   4   3   8        0.39        1.28      0.92 o 
   5   3   8        0.02        0.53      1.01 o 
   6   3   8       15.65       18.21      2.39 o 
 -10   4   8       48.31       51.35      6.18 o 
  -9   4   8       10.18       16.93      1.91 o 
  -8   4   8       36.78       31.44      2.17 o 
  -7   4   8       25.38       23.85      1.81 o 
  -6   4   8       13.34        8.28      1.58 o 
  -5   4   8        0.24       -0.09      0.56 o 
  -4   4   8       43.48       48.61      5.12 o 
  -3   4   8       47.84       40.33      1.81 o 
  -2   4   8      300.81      299.67      5.13 o 
  -1   4   8        1.35        2.69      0.57 o 
   0   4   8       14.56       14.75      1.12 o 
   1   4   8       15.01       17.84      1.36 o 
   2   4   8        0.72        1.37      0.78 o 
   3   4   8        2.12       -0.07      0.75 o 
   4   4   8       17.47       16.40      2.02 o 
   5   4   8      201.99      235.02      7.63 o 
  -9   5   8       41.24       37.24      2.50 o 
  -8   5   8       67.11       73.95      3.42 o 
  -7   5   8       20.09       18.14      1.53 o 
  -6   5   8      177.94      185.42      6.83 o 
  -5   5   8        3.31        3.14      0.82 o 
  -4   5   8       34.05       36.56      1.77 o 
  -3   5   8       57.15       54.01      2.88 o 
  -2   5   8       60.26       60.97      1.95 o 
  -1   5   8        2.64        2.48      0.63 o 
   0   5   8       49.49       49.56      4.60 o 
   1   5   8        2.88        2.55      0.87 o 
   2   5   8       15.53       14.76      1.67 o 
   3   5   8       12.89       14.75      1.85 o 
   4   5   8        0.09       -0.65      0.88 o 
  -9   6   8       53.78       59.87      3.06 o 
  -8   6   8       41.18       39.67      2.83 o 
  -7   6   8      152.49      149.36      4.32 o 
  -6   6   8      116.37      103.16      4.47 o 
  -5   6   8        5.99        9.46      1.31 o 
  -4   6   8        1.45        2.06      0.59 o 
  -3   6   8       89.28       89.07      3.93 o 
  -2   6   8       50.49       52.79      3.21 o 
  -1   6   8        8.25        8.59      1.58 o 
   0   6   8       48.80       53.72      2.50 o 
   1   6   8       66.73       62.42      2.96 o 
   2   6   8       51.62       59.36      3.16 o 
   3   6   8       24.79       28.16      3.22 o 
  -8   7   8       13.67       14.81      1.44 o 
  -7   7   8       54.59       54.91      2.56 o 
  -6   7   8       71.40       78.04      2.50 o 
  -5   7   8       32.18       33.90      1.84 o 
  -3   7   8        8.11        7.23      2.37 o 
  -2   7   8        8.70       12.35      2.63 o 
  -1   7   8        0.65        1.22      0.49 o 
   0   7   8      137.98      154.50      4.60 o 
   1   7   8       13.42       16.17      1.67 o 
  -7   8   8       42.81       39.99      2.63 o 
  -6   8   8        2.06        3.61      0.60 o 
  -3   8   8        5.90        5.52      2.23 o 
  -2   8   8        6.76       11.04      2.76 o 
  -1   8   8       10.26       13.93      3.15 o 
   0 -12   9        0.18        1.02      0.78 o 
   1 -12   9       12.08       10.44      1.27 o 
   2 -12   9       23.95       28.77      2.37 o 
   3 -12   9        1.82        1.08      0.79 o 
   4 -12   9        7.45        7.65      1.19 o 
   5 -12   9        6.94        8.69      1.21 o 
   6 -12   9       11.03       12.61      1.47 o 
  -2 -11   9        9.18        8.82      1.23 o 
  -1 -11   9       47.88       42.05      2.26 o 
   0 -11   9       60.52       56.36      3.55 o 
   1 -11   9        1.96        3.05      0.97 o 
   2 -11   9       45.72       40.52      4.53 o 
   3 -11   9       10.35       10.55      1.31 o 
   4 -11   9       97.80      102.84      8.08 o 
   5 -11   9       12.17       13.32      3.48 o 
   6 -11   9       40.28       44.95      2.55 o 
   7 -11   9       48.40       51.80      2.74 o 
  -3 -10   9       14.49       17.46      3.02 o 
  -2 -10   9        2.58        3.51      0.97 o 
  -1 -10   9       18.73       21.34      1.70 o 
   0 -10   9       19.88       25.25      1.80 o 
   1 -10   9       16.43       24.01      2.43 o 
   2 -10   9       37.59       44.12      3.48 o 
   3 -10   9       12.59       11.78      1.38 o 
   4 -10   9        4.25        2.67      0.97 o 
   5 -10   9       56.11       59.80      2.81 o 
   6 -10   9       25.65       23.92      1.96 o 
   7 -10   9       43.25       40.17      2.56 o 
   8 -10   9        1.87        2.03      1.10 o 
  -4  -9   9       14.03       13.12      1.55 o 
  -3  -9   9       85.53       95.09      3.53 o 
  -2  -9   9       11.77       12.64      1.42 o 
  -1  -9   9       94.65       88.80      3.35 o 
   0  -9   9      105.44      105.21      3.15 o 
   1  -9   9      116.22      119.45      3.38 o 
   2  -9   9        1.61        2.99      0.75 o 
   3  -9   9        0.13        5.37      1.30 o 
   4  -9   9        0.47       -0.30      0.63 o 
   5  -9   9       60.68       52.32      2.62 o 
   6  -9   9       59.19       57.18      4.34 o 
   7  -9   9       89.82      100.40      3.87 o 
   8  -9   9        0.15       -0.76      1.31 o 
  -5  -8   9       23.58       22.32      1.89 o 
  -4  -8   9        7.97        9.53      1.38 o 
  -3  -8   9      104.39      115.61      3.93 o 
  -2  -8   9       11.58       11.11      1.36 o 
  -1  -8   9       40.70       45.94      3.39 o 
   0  -8   9        7.19        7.56      1.02 o 
   1  -8   9      106.23      118.38      3.30 o 
   2  -8   9        9.54       13.47      1.35 o 
   3  -8   9       20.46       22.16      1.31 o 
   4  -8   9        4.36        5.74      1.03 o 
   5  -8   9        2.50        1.71      0.79 o 
   6  -8   9        8.18        7.56      1.29 o 
   7  -8   9        7.63        6.78      1.34 o 
   8  -8   9        0.13       -0.26      0.84 o 
  -6  -7   9        8.04       12.00      1.48 o 
  -5  -7   9        4.41        4.23      1.01 o 
  -4  -7   9       34.54       39.99      2.32 o 
  -3  -7   9       40.93       43.32      2.30 o 
  -2  -7   9      109.65      102.42      3.06 o 
  -1  -7   9      754.80      742.94     11.88 o 
   0  -7   9       93.89       88.35      3.35 o 
   1  -7   9      142.11      136.37      3.53 o 
   2  -7   9        2.49        2.33      0.58 o 
   3  -7   9       20.10       19.78      1.65 o 
   4  -7   9        2.10        2.96      1.10 o 
   5  -7   9       51.76       48.48      2.41 o 
   6  -7   9      168.78      183.41      5.20 o 
   7  -7   9      167.31      176.07      5.24 o 
   8  -7   9        3.84        4.81      1.16 o 
  -7  -6   9       71.66       85.42      3.43 o 
  -6  -6   9        0.01        3.88      1.02 o 
  -5  -6   9        0.42        0.52      0.69 o 
  -4  -6   9      132.34      137.84      4.22 o 
  -2  -6   9        4.00        4.34      0.91 o 
  -1  -6   9      115.05      110.60      2.41 o 
   0  -6   9      111.66      141.52      3.00 o 
   1  -6   9       28.62       26.93      1.18 o 
   2  -6   9       56.77       52.03      1.60 o 
   3  -6   9      125.40      116.44      2.51 o 
   4  -6   9        0.17        0.85      0.49 o 
   5  -6   9       57.77       55.78      2.14 o 
   6  -6   9        0.02        1.49      0.73 o 
   7  -6   9      105.69      111.77      3.90 o 
   8  -6   9        4.40        6.13      1.23 o 
  -7  -5   9       18.14       17.49      1.84 o 
  -6  -5   9        0.63        0.64      1.18 o 
  -5  -5   9        0.23       -0.56      0.56 o 
  -4  -5   9       65.43       66.20      2.10 o 
  -3  -5   9       25.02       24.15      1.14 o 
  -2  -5   9       53.47       55.71      1.63 o 
  -1  -5   9       69.28       60.58      1.66 o 
   0  -5   9      186.98      179.48      3.12 o 
   1  -5   9        0.81        1.66      0.47 o 
   2  -5   9      144.18      133.00      2.66 o 
   3  -5   9      564.37      503.03      6.72 o 
   4  -5   9       60.86       71.45      2.05 o 
   5  -5   9        0.93        0.53      0.48 o 
   6  -5   9       27.25       32.50      2.60 o 
   7  -5   9       60.19       61.98      5.06 o 
   8  -5   9       46.31       54.87      3.55 o 
  -8  -4   9       13.85       15.41      1.32 o 
  -7  -4   9       63.51       62.20      2.72 o 
  -6  -4   9        1.77        0.63      0.51 o 
  -5  -4   9        7.09        8.67      0.76 o 
  -4  -4   9        5.79        5.53      0.60 o 
  -3  -4   9      192.86      190.76      3.50 o 
  -2  -4   9       28.14       28.83      1.12 o 
  -1  -4   9      533.21      520.94      6.69 o 
   0  -4   9      210.03      211.25      3.37 o 
   1  -4   9        0.52        0.83      0.44 o 
   2  -4   9       17.97       17.37      0.89 o 
   3  -4   9      258.73      237.67      3.75 o 
   4  -4   9       87.48       87.80      3.58 o 
   5  -4   9        5.15        7.02      0.67 o 
   6  -4   9        0.75        0.22      0.43 o 
   7  -4   9        2.62        2.05      1.07 o 
   8  -4   9        5.75        7.62      1.01 o 
  -8  -3   9       39.94       43.50      3.68 o 
  -7  -3   9      127.69      128.09      2.65 o 
  -6  -3   9       16.73       16.33      1.30 o 
  -5  -3   9      256.12      255.07      3.98 o 
  -4  -3   9        6.39        6.41      0.69 o 
  -3  -3   9       11.60       13.05      0.84 o 
  -2  -3   9      179.09      173.38      3.52 o 
  -1  -3   9      350.03      344.55      6.83 o 
   0  -3   9      159.44      137.46      3.67 o 
   1  -3   9      426.84      402.98      7.62 o 
   2  -3   9      105.82       90.32      2.98 o 
   3  -3   9        0.06       -0.44      0.44 o 
   4  -3   9       38.17       39.34      2.07 o 
   5  -3   9      130.76      140.58      4.07 o 
   6  -3   9        2.79        2.76      0.86 o 
   7  -3   9        5.57        7.30      1.58 o 
  -8  -2   9        4.60        4.94      1.48 o 
  -7  -2   9      100.82      104.51      3.58 o 
  -6  -2   9       32.58       29.96      1.97 o 
  -5  -2   9       84.51       83.30      3.02 o 
  -4  -2   9       74.58       70.21      2.64 o 
  -3  -2   9      132.91      118.46      3.44 o 
  -2  -2   9        9.33       13.15      2.60 o 
  -1  -2   9      117.19      119.96      3.38 o 
   0  -2   9       34.04       36.51      1.82 o 
   1  -2   9      106.25      116.66      3.37 o 
   2  -2   9        0.24        0.27      0.45 o 
   3  -2   9       95.15       99.98      3.25 o 
   4  -2   9       14.64       15.92      2.55 o 
   5  -2   9      105.50      107.28      5.59 o 
   6  -2   9        2.67        5.40      1.91 o 
   7  -2   9       10.05       11.99      1.95 o 
   8  -2   9        7.92        8.08      1.81 o 
  -9  -1   9        1.89        2.23      1.91 o 
  -8  -1   9        2.03        2.04      1.21 o 
  -7  -1   9       69.95       72.99      2.98 o 
  -6  -1   9        5.77        5.25      1.25 o 
  -5  -1   9       34.03       37.32      2.49 o 
  -4  -1   9       90.11       88.47      2.95 o 
  -3  -1   9        0.44        1.18      0.60 o 
  -2  -1   9       37.66       32.13      1.76 o 
  -1  -1   9      134.62      115.36      4.36 o 
   0  -1   9        6.96        6.86      0.90 o 
   1  -1   9      505.64      499.08      7.87 o 
   2  -1   9       15.30       13.07      1.14 o 
   3  -1   9      101.19       93.73      3.15 o 
   4  -1   9      162.03      156.45      4.37 o 
   5  -1   9       46.35       51.24      4.86 o 
   6  -1   9        3.23        1.38      1.12 o 
   7  -1   9        2.75        5.56      1.57 o 
  -9   0   9        6.02        7.28      1.76 o 
  -8   0   9        0.30       -0.15      0.95 o 
  -7   0   9        0.67        1.31      1.02 o 
  -6   0   9       19.66       16.24      1.81 o 
  -5   0   9        2.78        3.48      1.02 o 
  -4   0   9      119.37      114.01      3.40 o 
  -3   0   9      594.68      605.99     13.49 o 
  -2   0   9       89.02       90.03      2.84 o 
  -1   0   9       58.12       57.32      2.22 o 
   0   0   9       75.97       63.74      2.11 o 
   1   0   9        0.91        1.60      0.61 o 
   2   0   9       27.27       28.80      2.19 o 
   3   0   9       39.97       43.76      3.19 o 
   4   0   9       89.24       85.67      3.87 o 
   5   0   9       73.57       75.86      3.84 o 
   6   0   9       80.13       89.41     11.17 o 
   7   0   9       13.34       16.12      2.26 o 
  -9   1   9        8.42        9.32      2.04 o 
  -8   1   9       21.95       19.64      3.22 o 
  -7   1   9        0.51        1.31      0.79 o 
  -6   1   9      154.45      157.82      5.18 o 
  -5   1   9       31.81       32.10      2.21 o 
  -4   1   9       69.81       70.66      3.00 o 
  -3   1   9      154.44      145.51      3.77 o 
  -2   1   9      151.83      144.76      3.73 o 
  -1   1   9       66.96       67.56      3.19 o 
   0   1   9      197.48      183.24      3.90 o 
   1   1   9       12.77       14.46      1.33 o 
   2   1   9      395.69      375.21      8.12 o 
   3   1   9       10.95       11.74      1.64 o 
   4   1   9        4.48        4.24      1.19 o 
   5   1   9       97.14      106.28      4.58 o 
   6   1   9       25.05       24.28      2.52 o 
  -9   2   9       60.48       59.05      3.46 o 
  -8   2   9       14.49       20.41      2.00 o 
  -7   2   9       21.10       16.27      1.76 o 
  -6   2   9       51.52       52.38      6.24 o 
  -5   2   9      132.67      141.82      4.54 o 
  -4   2   9       23.82       22.77      1.70 o 
  -3   2   9       39.41       43.83      2.26 o 
  -2   2   9      313.35      312.46      7.26 o 
  -1   2   9      208.31      205.59      4.69 o 
   0   2   9      183.16      164.77      4.16 o 
   1   2   9       89.89       94.99      3.07 o 
   2   2   9      162.84      163.51      5.34 o 
   3   2   9      163.10      170.23      5.65 o 
   4   2   9        1.33        2.20      1.07 o 
   5   2   9        4.37        2.16      1.38 o 
  -9   3   9       22.27       25.93      4.53 o 
  -8   3   9        3.65        1.75      0.95 o 
  -7   3   9       23.01       24.29      1.95 o 
  -6   3   9       31.96       27.83      2.11 o 
  -5   3   9       70.92       71.78      3.00 o 
  -4   3   9        5.36        6.54      1.04 o 
  -3   3   9       12.34        9.94      1.11 o 
  -2   3   9      187.91      174.30      4.14 o 
  -1   3   9      138.78      124.13      3.42 o 
   0   3   9        0.10       -0.15      0.50 o 
   1   3   9       81.02       78.62      5.72 o 
   2   3   9      237.91      230.49      6.63 o 
   3   3   9       47.77       47.55      2.93 o 
   4   3   9        1.13       -0.01      0.90 o 
   5   3   9       55.61       58.52      3.72 o 
  -9   4   9       27.87       25.95      2.30 o 
  -8   4   9        8.30        7.13      2.30 o 
  -7   4   9       58.80       58.39      2.74 o 
  -6   4   9       11.46       10.12      1.84 o 
  -5   4   9       81.35       73.10      2.93 o 
  -4   4   9        6.18        7.80      1.03 o 
  -3   4   9        9.74        6.08      0.93 o 
  -2   4   9        5.05        5.28      0.83 o 
  -1   4   9      171.01      175.34      4.22 o 
   0   4   9        3.25        1.87      0.79 o 
   1   4   9       12.94       13.08      1.55 o 
   2   4   9      175.17      185.08      5.84 o 
   3   4   9        0.75        0.89      0.88 o 
   4   4   9       16.93       12.95      1.94 o 
  -8   5   9        0.08        0.20      0.79 o 
  -7   5   9       62.30       74.69      3.06 o 
  -6   5   9       35.55       36.93      2.76 o 
  -5   5   9      147.26      151.65      5.65 o 
  -4   5   9       46.30       43.17      4.01 o 
  -3   5   9        0.10        0.51      0.48 o 
  -2   5   9       77.61       68.44      2.55 o 
  -1   5   9       54.80       57.05      5.45 o 
   0   5   9        7.88        9.24      3.02 o 
   1   5   9      108.83      113.23      4.18 o 
   2   5   9       36.15       42.58      2.74 o 
   3   5   9       58.48       58.86      3.35 o 
  -8   6   9        0.08       -0.72      0.85 o 
  -7   6   9       41.08       44.02      2.22 o 
  -6   6   9       20.45       19.19      1.97 o 
  -5   6   9       79.17       81.74      3.55 o 
  -4   6   9        2.38        5.26      0.92 o 
  -3   6   9       12.90       16.05      1.10 o 
  -2   6   9        8.68       12.71      2.30 o 
  -1   6   9       24.93       28.32      1.66 o 
   0   6   9        8.67       10.70      1.28 o 
   1   6   9       46.05       51.99      3.88 o 
  -7   7   9        0.17        0.61      0.69 o 
  -6   7   9       23.54       25.10      1.97 o 
  -3   7   9       17.01       22.08      3.68 o 
  -2   7   9        5.01        8.80      2.63 o 
  -1   7   9        1.05        0.20      0.92 o 
   0   7   9        0.61       -0.18      0.69 o 
   1 -12  10       31.81       34.46      2.19 o 
   2 -12  10        4.66        2.85      1.04 o 
   3 -12  10       45.40       52.15      5.91 o 
   4 -12  10        1.11        1.40      1.01 o 
  -1 -11  10       17.74       15.41      1.60 o 
   0 -11  10       30.89       30.23      2.11 o 
   1 -11  10        0.22        0.20      1.18 o 
   2 -11  10        5.79        5.75      1.17 o 
   3 -11  10       24.03       20.05      1.75 o 
   4 -11  10        4.85        4.16      1.10 o 
   5 -11  10       73.93       92.95      3.73 o 
   6 -11  10        4.90        9.18      1.51 o 
  -3 -10  10        0.02       -0.09      0.78 o 
  -2 -10  10       61.04       68.41      3.06 o 
  -1 -10  10       21.92       27.20      5.06 o 
   0 -10  10        1.54        6.03      1.14 o 
   1 -10  10       24.79       27.60      2.96 o 
   2 -10  10       44.36       49.15      3.15 o 
   3 -10  10        1.48        1.31      0.84 o 
   4 -10  10        2.53        4.07      1.09 o 
   5 -10  10       20.38       25.18      5.85 o 
   6 -10  10        0.69       -0.57      0.88 o 
   7 -10  10      170.82      182.85      5.67 o 
  -4  -9  10       52.51       47.21      2.65 o 
  -3  -9  10        4.34        1.77      1.31 o 
  -2  -9  10      143.99      146.94      4.66 o 
  -1  -9  10        7.75        7.26      1.23 o 
   0  -9  10       16.17       17.28      2.37 o 
   1  -9  10        0.26       -0.60      0.60 o 
   2  -9  10      124.47      126.71      3.80 o 
   3  -9  10        0.46        0.85      0.88 o 
   4  -9  10        0.31        0.56      0.79 o 
   5  -9  10        0.07       -0.32      0.99 o 
   6  -9  10       17.31       15.16      1.66 o 
   7  -9  10        5.00        5.34      1.34 o 
  -5  -8  10        0.14       -0.73      0.75 o 
  -4  -8  10       11.20       14.30      1.61 o 
  -3  -8  10        1.25        1.68      0.97 o 
  -2  -8  10      529.88      529.53     13.80 o 
  -1  -8  10      152.07      135.44      4.26 o 
   0  -8  10      169.98      183.04      6.77 o 
   1  -8  10        2.24        3.02      1.02 o 
   2  -8  10       43.98       47.28      1.84 o 
   3  -8  10       16.68       20.09      1.47 o 
   4  -8  10        5.11        4.22      0.87 o 
   5  -8  10        0.85        1.36      0.88 o 
   6  -8  10       62.96       60.90      2.92 o 
   7  -8  10       16.10       15.76      3.35 o 
   8  -8  10       19.22       22.11      2.04 o 
  -6  -7  10        0.08       -0.79      1.18 o 
  -5  -7  10        7.35        5.98      1.77 o 
  -4  -7  10       17.50       16.87      2.04 o 
  -3  -7  10        2.44        0.79      0.84 o 
  -2  -7  10      386.85      370.57      8.22 o 
  -1  -7  10        0.28        0.66      0.65 o 
   0  -7  10      121.34      124.23      4.21 o 
   1  -7  10        7.10        4.53      0.77 o 
   2  -7  10        5.95        6.77      0.84 o 
   3  -7  10      132.91      124.82      3.42 o 
   4  -7  10       18.77       15.36      1.26 o 
   5  -7  10       10.40        6.57      1.16 o 
   6  -7  10      171.40      175.46      7.10 o 
   7  -7  10       93.49      109.13      3.95 o 
   8  -7  10       50.68       52.64      2.78 o 
  -6  -6  10        4.10        4.85      1.12 o 
  -5  -6  10       22.68       26.53      1.90 o 
  -4  -6  10       71.96       77.19      3.02 o 
  -3  -6  10       15.52       20.06      1.84 o 
  -2  -6  10       16.86       17.09      1.18 o 
  -1  -6  10        8.44        9.22      0.83 o 
   0  -6  10       41.20       43.72      1.70 o 
   1  -6  10       22.91       24.21      1.54 o 
   2  -6  10      116.87      124.76      2.67 o 
   3  -6  10      104.69      100.61      2.59 o 
   4  -6  10       60.32       53.10      1.88 o 
   5  -6  10       48.98       44.33      1.94 o 
   6  -6  10       21.23       20.86      1.70 o 
   7  -6  10       60.09       68.47      2.92 o 
   8  -6  10       36.53       41.28      2.37 o 
  -7  -5  10       61.60       66.32      2.81 o 
  -6  -5  10       20.31       21.64      1.64 o 
  -5  -5  10        0.01        0.89      1.38 o 
  -4  -5  10       16.92       13.14      1.12 o 
  -3  -5  10       64.71       62.47      1.80 o 
  -2  -5  10       82.57       88.55      2.14 o 
  -1  -5  10        1.97        2.44      0.50 o 
   0  -5  10       51.36       49.45      2.16 o 
   1  -5  10       35.65       32.19      1.50 o 
   2  -5  10       14.42       16.26      1.00 o 
   3  -5  10       77.01       68.02      2.52 o 
   4  -5  10       17.94       17.87      1.59 o 
   5  -5  10       61.57       66.91      2.02 o 
   6  -5  10       24.28       24.22      1.43 o 
   7  -5  10       69.67       74.03      2.67 o 
   8  -5  10        6.57       10.51      2.23 o 
  -7  -4  10       24.70       30.96      2.83 o 
  -6  -4  10       84.05       77.76      1.96 o 
  -5  -4  10      100.58       97.10      3.61 o 
  -4  -4  10      105.39      103.59      2.35 o 
  -3  -4  10       28.31       28.66      1.67 o 
  -2  -4  10       12.16       10.36      0.67 o 
  -1  -4  10        0.83        1.31      0.50 o 
   0  -4  10       71.01       62.29      2.56 o 
   1  -4  10      147.31      148.28      4.14 o 
   2  -4  10       27.18       20.83      1.94 o 
   3  -4  10       50.53       51.90      2.88 o 
   4  -4  10        0.54       -0.07      0.69 o 
   5  -4  10       28.19       31.92      2.09 o 
   6  -4  10       13.07       12.55      1.90 o 
  -7  -3  10        1.27        0.66      1.12 o 
  -6  -3  10       59.09       70.85      3.62 o 
  -5  -3  10       14.96       19.05      2.76 o 
  -4  -3  10      112.32      108.64      4.43 o 
  -3  -3  10        0.19       -0.21      0.49 o 
  -2  -3  10        0.16        0.52      0.61 o 
  -1  -3  10       61.29       62.09      2.51 o 
   0  -3  10        1.26       -0.04      0.58 o 
   1  -3  10      479.37      425.33     11.43 o 
   2  -3  10        0.30       -0.01      1.12 o 
   3  -3  10      154.37      147.86      4.24 o 
   4  -3  10        3.51        4.61      1.03 o 
   5  -3  10      209.80      226.53     23.26 o 
   6  -3  10        7.36        9.50      2.37 o 
   7  -3  10        7.59        6.59      1.62 o 
  -8  -2  10       42.59       50.09      3.39 o 
  -7  -2  10        4.72        4.82      2.76 o 
  -6  -2  10        0.01       -1.18      1.18 o 
  -5  -2  10        1.94        2.69      1.12 o 
  -4  -2  10      125.53      120.31      4.51 o 
  -3  -2  10      370.46      349.77      9.53 o 
  -2  -2  10      182.10      174.30      4.49 o 
  -1  -2  10       13.20       12.31      1.26 o 
   0  -2  10        2.26        0.42      1.18 o 
   1  -2  10      104.57      108.98      4.12 o 
   2  -2  10        0.36        0.00      0.59 o 
   3  -2  10       57.99       49.03      3.99 o 
   4  -2  10        0.11        0.09      0.82 o 
   5  -2  10        1.46        1.77      1.18 o 
   6  -2  10        3.48        2.82      1.20 o 
   7  -2  10       12.28       11.59      2.09 o 
  -8  -1  10       73.90       76.95      4.40 o 
  -7  -1  10       35.61       45.00      3.81 o 
  -6  -1  10        1.92        0.39      1.31 o 
  -5  -1  10        5.47        5.02      1.51 o 
  -4  -1  10        1.20        2.58      0.97 o 
  -3  -1  10      381.00      366.25      8.91 o 
  -2  -1  10      578.26      583.61     12.42 o 
  -1  -1  10        1.29        0.55      0.73 o 
   0  -1  10      432.93      375.93      8.91 o 
   1  -1  10       50.52       47.11      2.40 o 
   2  -1  10       33.95       31.84      1.93 o 
   3  -1  10       42.94       39.41      2.65 o 
   4  -1  10        8.61        6.57      1.64 o 
   5  -1  10       17.53       21.82      2.32 o 
   6  -1  10       58.69       64.73      3.89 o 
  -8   0  10       39.12       39.46      8.80 o 
  -7   0  10        1.86        3.90      2.69 o 
  -6   0  10        1.64        1.43      1.05 o 
  -5   0  10       86.77       85.96      3.74 o 
  -4   0  10       44.40       39.08      3.94 o 
  -3   0  10      254.94      237.95      8.87 o 
  -2   0  10      186.25      191.39      5.56 o 
  -1   0  10       40.39       41.96      2.36 o 
   0   0  10       32.84       32.18      6.18 o 
   1   0  10      581.35      572.55     10.35 o 
   2   0  10       17.89       15.54      2.43 o 
   3   0  10       18.41       14.95      1.86 o 
   4   0  10       17.89       18.31      2.08 o 
   5   0  10        5.80        5.47      1.45 o 
   6   0  10       19.79       24.40      2.60 o 
  -8   1  10       20.42       17.28      2.04 o 
  -7   1  10        1.70        0.53      0.88 o 
  -6   1  10      155.93      161.50      5.41 o 
  -5   1  10        0.70        1.12      0.84 o 
  -4   1  10       26.14       26.35      2.89 o 
  -3   1  10      168.71      158.49      7.03 o 
  -2   1  10       77.98       75.64      3.15 o 
  -1   1  10      177.79      175.58      5.18 o 
   0   1  10      424.16      422.69      8.23 o 
   1   1  10      178.34      178.19      5.62 o 
   2   1  10        4.85        4.84      1.29 o 
   3   1  10       62.02       64.04      3.41 o 
   4   1  10       57.05       57.62      4.01 o 
   5   1  10       22.26       23.84      2.52 o 
  -8   2  10        7.99        8.20      3.88 o 
  -7   2  10       35.06       40.61      3.81 o 
  -6   2  10        0.08        0.22      0.82 o 
  -5   2  10       43.96       44.00      2.55 o 
  -4   2  10       32.43       34.57      4.21 o 
  -3   2  10       68.91       74.62      3.09 o 
  -2   2  10        3.97        6.82      1.12 o 
  -1   2  10      104.38       96.37      3.14 o 
   0   2  10       12.09       12.77      2.83 o 
   1   2  10       24.30       21.89      1.94 o 
   2   2  10        3.73        2.38      1.25 o 
   3   2  10      125.86      122.44      5.98 o 
   4   2  10       22.68       22.21      2.30 o 
  -8   3  10       19.28       20.18      2.04 o 
  -7   3  10       19.73       28.91      3.15 o 
  -6   3  10       10.80       11.70      1.97 o 
  -5   3  10       74.14       73.89      3.19 o 
  -4   3  10        0.12        0.66      0.68 o 
  -3   3  10        8.86        9.78      1.21 o 
  -2   3  10       74.13       72.80      3.55 o 
  -1   3  10       35.98       38.15      3.15 o 
   0   3  10        3.24        3.05      0.99 o 
   1   3  10       33.28       32.91      2.31 o 
   2   3  10        4.45        4.65      1.25 o 
   3   3  10      119.98      126.65      5.02 o 
  -8   4  10       63.81       72.70      3.44 o 
  -7   4  10       10.92        8.41      1.97 o 
  -6   4  10        7.62        7.88      1.84 o 
  -5   4  10       17.28       14.59      1.84 o 
  -4   4  10       51.82       52.43      2.89 o 
  -3   4  10       23.23       21.03      1.84 o 
  -2   4  10       69.56       73.94      3.22 o 
  -1   4  10        7.64        8.20      1.16 o 
   0   4  10       38.84       48.09      4.14 o 
   1   4  10       20.86       21.16      3.02 o 
   2   4  10        0.38       -0.20      1.25 o 
  -7   5  10        4.42        7.51      1.29 o 
  -6   5  10       48.85       50.99      3.29 o 
  -5   5  10        0.53        1.45      1.05 o 
  -4   5  10       12.94        8.67      1.31 o 
  -3   5  10        3.11        2.23      0.79 o 
  -2   5  10        0.60       -0.17      0.61 o 
  -1   5  10       34.83       40.88      5.78 o 
   0   5  10      118.23      128.31     14.06 o 
   1   5  10      119.38      118.75      5.58 o 
  -6   6  10        9.43       11.17      1.71 o 
  -5   6  10       24.24       28.78      2.10 o 
  -4   6  10        0.06        0.00      0.66 o 
  -3   6  10       30.53       32.85      1.84 o 
  -2   6  10       56.25       68.62      5.65 o 
  -1   6  10        8.85        9.69      1.21 o 
   0 -11  11        8.05        9.76      1.45 o 
   1 -11  11       52.07       56.58      2.96 o 
   2 -11  11       28.66       29.72      2.21 o 
   3 -11  11        0.78        0.68      0.95 o 
   4 -11  11       33.46       47.32      4.01 o 
  -2 -10  11        4.12        2.89      1.07 o 
  -1 -10  11       21.92       26.71      4.14 o 
   0 -10  11        3.95        4.91      1.18 o 
   1 -10  11        5.14        7.29      1.29 o 
   2 -10  11        8.65       10.32      1.48 o 
   3 -10  11        6.06        7.59      1.38 o 
   4 -10  11        6.76        6.17      1.51 o 
   5 -10  11       17.65       15.29      1.74 o 
   6 -10  11       55.03       57.60      3.09 o 
  -3  -9  11        3.61        2.65      1.12 o 
  -2  -9  11       24.06       23.89      1.98 o 
  -1  -9  11      156.10      151.50      4.99 o 
   0  -9  11       27.17       24.90      1.94 o 
   1  -9  11        0.12       -0.22      0.69 o 
   2  -9  11        0.11       -0.13      0.99 o 
   3  -9  11        1.68        3.43      1.01 o 
   4  -9  11        2.41        6.91      1.64 o 
   5  -9  11        0.02       -0.26      0.84 o 
   6  -9  11        1.75        0.20      0.93 o 
  -4  -8  11       16.94       16.59      1.70 o 
  -3  -8  11       42.05       45.56      2.60 o 
  -2  -8  11      183.85      162.88      5.78 o 
  -1  -8  11      307.07      321.60      8.61 o 
   0  -8  11        1.95        0.66      0.74 o 
   1  -8  11       51.52       57.43      2.65 o 
   2  -8  11        1.09        1.78      0.82 o 
   3  -8  11        4.80        5.72      1.12 o 
   4  -8  11        5.94        6.67      1.20 o 
   5  -8  11        5.96        3.57      1.58 o 
   6  -8  11      237.56      248.16      6.55 o 
   7  -8  11       17.66       14.19      2.37 o 
  -5  -7  11       58.36       53.38      2.96 o 
  -4  -7  11       32.57       34.87      3.88 o 
  -3  -7  11        5.32        7.99      1.30 o 
  -2  -7  11       23.29       22.50      1.77 o 
  -1  -7  11        0.01        1.25      0.74 o 
   0  -7  11       54.09       59.80      2.65 o 
   1  -7  11       29.97       32.51      2.00 o 
   2  -7  11        2.15        0.82      1.84 o 
   3  -7  11       80.67       88.19      2.83 o 
   4  -7  11       60.04       63.41      2.36 o 
   5  -7  11       30.62       24.06      3.61 o 
   6  -7  11        0.30       -0.07      0.74 o 
   7  -7  11       34.02       42.34      6.11 o 
  -5  -6  11        6.65        4.37      0.97 o 
  -4  -6  11      128.99      144.08      9.00 o 
  -3  -6  11       71.71       81.74      2.99 o 
  -2  -6  11       61.48       59.80      2.21 o 
  -1  -6  11      149.01      150.75      6.13 o 
   0  -6  11       16.62       16.90      1.22 o 
   1  -6  11       58.09       63.75      2.35 o 
   2  -6  11       46.71       37.60      1.58 o 
   3  -6  11       99.19      107.03      2.70 o 
   4  -6  11       69.08       68.57      2.13 o 
   5  -6  11        0.19        0.01      1.12 o 
   6  -6  11        6.18        5.45      1.12 o 
   7  -6  11       31.50       41.49      4.34 o 
  -6  -5  11       29.88       31.14      3.15 o 
  -5  -5  11       39.07       41.26      1.92 o 
  -4  -5  11       80.09       83.47      2.44 o 
  -3  -5  11        0.14        0.42      0.51 o 
  -2  -5  11       78.74       79.52      2.26 o 
  -1  -5  11       12.11       13.96      1.20 o 
   0  -5  11       41.73       38.03      1.35 o 
   1  -5  11        1.08        0.35      0.44 o 
   2  -5  11       49.63       51.55      3.61 o 
   3  -5  11       39.44       37.89      4.60 o 
   4  -5  11      238.59      269.00     10.91 o 
   5  -5  11       61.83       61.50      4.99 o 
  -6  -4  11       81.85       93.93      4.45 o 
  -5  -4  11        0.84       -0.66      1.31 o 
  -4  -4  11       80.16       78.45      5.26 o 
  -3  -4  11       24.34       29.17      3.15 o 
  -2  -4  11       76.09       76.22      4.86 o 
  -1  -4  11       67.80       71.40      3.55 o 
   0  -4  11      101.76       89.62      3.94 o 
   1  -4  11       70.55       62.22      3.31 o 
   2  -4  11      154.87      151.44      5.29 o 
   3  -4  11      136.17      111.44      6.18 o 
   4  -4  11       88.94       90.15      5.65 o 
   5  -4  11        2.75        3.45      1.38 o 
   6  -4  11      134.33      146.23      6.44 o 
  -7  -3  11       25.21       26.31      2.60 o 
  -6  -3  11       16.81       18.13      3.02 o 
  -5  -3  11       30.68       36.93      3.81 o 
  -4  -3  11        3.97        3.42      1.58 o 
  -3  -3  11       10.55        9.46      1.97 o 
  -2  -3  11       11.90       11.70      2.10 o 
  -1  -3  11        0.32        0.83      0.79 o 
   0  -3  11       69.89       67.81      5.72 o 
   1  -3  11       40.23       40.25      2.68 o 
   2  -3  11      350.95      317.35     11.43 o 
   3  -3  11        2.52        0.92      1.18 o 
   4  -3  11       55.39       57.29      3.42 o 
   5  -3  11        3.04        3.57      1.36 o 
   6  -3  11       73.11       84.41      4.40 o 
  -7  -2  11       67.62       66.93     11.17 o 
  -6  -2  11        2.83        4.60      1.84 o 
  -5  -2  11        2.47        3.94      1.71 o 
  -4  -2  11       20.79       23.13      2.76 o 
  -3  -2  11       23.23       18.53      2.50 o 
  -2  -2  11       25.03       22.66      2.08 o 
  -1  -2  11       11.30       11.91      1.58 o 
   0  -2  11      113.04      109.71      4.26 o 
   1  -2  11       47.47       49.02      3.81 o 
   2  -2  11      109.19       95.01      5.39 o 
   3  -2  11       16.56       17.61      2.17 o 
   4  -2  11        2.58        3.92      1.29 o 
   5  -2  11        4.29        3.78      1.44 o 
   6  -2  11       27.44       32.78      3.09 o 
  -7  -1  11       96.72      107.50      8.48 o 
  -6  -1  11      152.81      144.29      7.23 o 
  -5  -1  11       27.78       29.83      3.15 o 
  -4  -1  11       18.32       18.40      2.50 o 
  -3  -1  11       58.90       55.85      3.81 o 
  -2  -1  11       23.43       22.21      2.50 o 
  -1  -1  11      130.72      121.55      5.78 o 
   0  -1  11        0.06        0.00      0.92 o 
   1  -1  11       78.81       80.95      4.73 o 
   2  -1  11       28.49       27.20      3.29 o 
   3  -1  11        0.04        0.05      0.87 o 
   4  -1  11       21.12       19.21      2.27 o 
   5  -1  11        3.35        7.55      1.70 o 
  -8   0  11        5.19        8.68      2.30 o 
  -7   0  11       85.33       75.30      5.39 o 
  -6   0  11        1.68        1.18      1.45 o 
  -5   0  11       60.52       47.44      3.81 o 
  -4   0  11       17.85       14.46      2.23 o 
  -3   0  11      247.43      240.48      8.80 o 
  -2   0  11       73.57       65.05      3.94 o 
  -1   0  11        1.06        1.31      1.05 o 
   0   0  11       13.23       12.75      2.10 o 
   1   0  11      134.34      123.60      4.70 o 
   2   0  11        6.48        5.20      1.71 o 
   3   0  11        0.45        1.58      1.71 o 
   4   0  11        6.66        8.57      1.74 o 
   5   0  11        2.98        4.36      1.48 o 
  -8   1  11        8.12       14.32      3.02 o 
  -7   1  11        2.79       -0.13      1.31 o 
  -6   1  11        6.11        3.15      1.58 o 
  -5   1  11        9.76       11.30      2.10 o 
  -4   1  11       75.08       74.90      4.34 o 
  -3   1  11      392.42      387.79     12.09 o 
  -2   1  11      359.85      353.36     11.17 o 
  -1   1  11       91.02       86.73      4.47 o 
   0   1  11       10.60       11.20      3.68 o 
   1   1  11       14.01       13.49      2.30 o 
   2   1  11        0.80        0.33      0.85 o 
   3   1  11        6.26        5.25      1.38 o 
   4   1  11        0.25       -0.50      0.88 o 
  -7   2  11       30.15       36.27      3.68 o 
  -6   2  11       39.60       31.93      3.29 o 
  -5   2  11       41.96       34.56      3.02 o 
  -4   2  11      173.56      185.95      7.23 o 
  -3   2  11      156.03      154.93      6.18 o 
  -2   2  11       41.98       41.79      2.89 o 
  -1   2  11        7.68        8.02      1.58 o 
   0   2  11       27.67       25.75      2.13 o 
   1   2  11        6.97        4.84      1.26 o 
   2   2  11       27.89       25.19      2.31 o 
   3   2  11        2.18        2.09      1.58 o 
  -7   3  11        3.51        7.62      1.97 o 
  -6   3  11        4.93        7.36      1.84 o 
  -5   3  11       64.93       72.54      4.21 o 
  -4   3  11       63.17       65.97      3.81 o 
  -3   3  11        0.24        0.26      0.79 o 
  -2   3  11      100.87      111.04      4.86 o 
  -1   3  11       11.02       12.39      1.49 o 
   0   3  11       29.84       30.18      6.64 o 
   1   3  11        4.22        4.43      1.23 o 
   2   3  11       88.01       89.36      4.18 o 
  -6   4  11       32.51       34.17      3.15 o 
  -5   4  11       34.85       31.67      2.63 o 
  -4   4  11        8.85        7.49      1.45 o 
  -3   4  11       30.11       33.90      2.37 o 
  -2   4  11        4.02        3.42      1.18 o 
  -1   4  11       12.44       12.45      1.50 o 
   0   4  11      141.87      168.04      5.47 o 
   1   4  11       10.82       10.06      1.77 o 
  -5   5  11        6.87        5.39      1.45 o 
  -4   5  11        0.05        0.92      0.92 o 
  -3   5  11        0.01        0.13      0.79 o 
  -2   5  11        3.84        2.50      0.92 o 
  -1   5  11        2.76        4.38      1.06 o 
   0 -10  12       37.25       34.24      2.39 o 
   1 -10  12       44.28       50.85      2.82 o 
   2 -10  12        8.82       12.36      1.77 o 
   3 -10  12        6.06        7.94      2.17 o 
   4 -10  12        3.28        3.81      1.71 o 
  -2  -9  12        8.02        6.95      1.84 o 
  -1  -9  12      156.01      141.87      9.33 o 
   0  -9  12       18.10       24.04      1.94 o 
   1  -9  12        2.07        2.12      0.95 o 
   2  -9  12        8.43       13.01      1.58 o 
   3  -9  12        1.76        4.14      1.12 o 
   4  -9  12       39.54       56.20      2.92 o 
   5  -9  12      242.19      292.62      7.48 o 
  -3  -8  12        1.83        2.10      1.02 o 
  -2  -8  12        1.63        2.89      1.02 o 
  -1  -8  12       24.54       20.65      1.77 o 
   0  -8  12        9.56       12.50      3.75 o 
   1  -8  12        2.75        3.15      0.93 o 
   2  -8  12       26.05       27.29      2.83 o 
   3  -8  12        2.02        2.21      0.88 o 
   4  -8  12        9.24       10.70      1.39 o 
   5  -8  12       93.80      102.02      7.16 o 
  -4  -7  12        3.56        4.37      1.05 o 
  -3  -7  12       25.18       23.82      1.80 o 
  -2  -7  12        7.54        9.39      1.29 o 
  -1  -7  12        0.96        2.03      0.82 o 
   0  -7  12        0.14        0.37      0.69 o 
   1  -7  12        2.07        3.21      0.92 o 
   2  -7  12        1.40        4.10      0.97 o 
   3  -7  12       49.48       49.00      2.34 o 
   4  -7  12       22.41       23.51      1.67 o 
   5  -7  12        0.00        0.77      0.78 o 
  -5  -6  12       83.08       87.39      5.12 o 
  -4  -6  12        7.66        5.65      1.71 o 
  -3  -6  12       49.63       55.77      2.24 o 
  -2  -6  12       62.50       61.15      3.27 o 
  -1  -6  12        0.78        1.12      0.59 o 
   0  -6  12       60.87       65.60      2.05 o 
   1  -6  12       28.68       27.82      1.34 o 
   2  -6  12       24.30       21.83      3.09 o 
   3  -6  12        7.03        9.66      2.43 o 
   4  -6  12       31.58       37.45      3.29 o 
   5  -6  12        2.56        1.71      1.45 o 
  -4  -5  12        1.53        3.94      1.97 o 
  -3  -5  12        8.07        8.41      2.23 o 
  -2  -5  12        6.12        7.49      2.10 o 
  -1  -5  12       18.23       21.55      3.02 o 
   0  -5  12      102.80       98.29      5.78 o 
   1  -5  12       37.48       40.87      3.81 o 
   2  -5  12        5.52        6.57      1.97 o 
   3  -5  12       46.78       43.50      4.07 o 
   4  -5  12       16.41       13.80      2.89 o 
   5  -5  12      128.11      124.31      7.36 o 
  -6  -4  12        0.15       -0.13      1.71 o 
  -5  -4  12      200.00      207.10      9.59 o 
  -4  -4  12        1.97        5.65      1.97 o 
  -3  -4  12        8.24       10.91      2.37 o 
  -2  -4  12       57.16       56.37      4.47 o 
  -1  -4  12        7.09        7.75      1.97 o 
   0  -4  12      112.85      114.46      6.18 o 
   1  -4  12       41.75       49.67      4.07 o 
   2  -4  12        0.19       -0.53      1.05 o 
   3  -4  12      107.61       98.69      6.04 o 
   4  -4  12       18.45       20.89      3.15 o 
   5  -4  12       13.89        9.99      2.63 o 
  -6  -3  12        3.42        3.29      1.97 o 
  -5  -3  12       37.81       39.82      4.07 o 
  -4  -3  12       28.89       30.88      3.42 o 
  -3  -3  12       60.34       58.74      4.34 o 
  -2  -3  12        9.95       13.54      2.37 o 
  -1  -3  12       34.85       32.59      3.29 o 
   0  -3  12        7.70        8.80      2.10 o 
   1  -3  12       35.09       32.98      3.42 o 
   2  -3  12       38.46       38.11      3.68 o 
   3  -3  12       89.46       92.64      5.78 o 
   4  -3  12       32.70       29.30      3.55 o 
   5  -3  12       72.37       73.40      4.80 o 
  -6  -2  12       31.43       25.49      3.55 o 
  -5  -2  12       17.13       23.26      3.15 o 
  -4  -2  12        7.02        6.96      1.97 o 
  -3  -2  12      139.47      130.36      6.44 o 
  -2  -2  12       11.65       11.17      2.10 o 
  -1  -2  12       81.15       79.50      4.86 o 
   0  -2  12       11.66       11.43      2.10 o 
   1  -2  12        4.12        2.89      1.45 o 
   2  -2  12       12.11        9.46      2.23 o 
   3  -2  12        5.20        5.26      1.84 o 
   4  -2  12       12.51        9.60      1.89 o 
  -6  -1  12       92.65      107.36      6.31 o 
  -5  -1  12        6.14        4.07      1.84 o 
  -4  -1  12       13.34       11.83      2.23 o 
  -3  -1  12       21.41       22.60      2.76 o 
  -2  -1  12      103.15       97.77      5.39 o 
  -1  -1  12        1.47        1.31      1.31 o 
   0  -1  12      320.69      289.36     10.51 o 
   1  -1  12       47.00       45.07      3.68 o 
   2  -1  12       14.96       19.32      2.76 o 
   3  -1  12        7.20        6.67      1.58 o 
   4  -1  12        1.79        2.69      2.17 o 
  -6   0  12        1.55        2.23      1.58 o 
  -5   0  12        7.42        8.28      2.10 o 
  -4   0  12        5.92        5.78      1.71 o 
  -3   0  12       11.75       12.09      2.23 o 
  -2   0  12      251.37      250.60      9.33 o 
  -1   0  12        4.04        5.65      1.58 o 
   0   0  12       12.69       15.64      2.37 o 
   1   0  12       96.84       95.93      5.39 o 
   2   0  12        1.42        1.91      1.71 o 
   3   0  12        0.21        1.81      1.11 o 
  -6   1  12        4.34        1.84      1.58 o 
  -5   1  12       16.35       18.79      2.63 o 
  -4   1  12       24.00       23.13      2.76 o 
  -3   1  12       20.35       18.66      2.37 o 
  -2   1  12      199.28      190.02      7.62 o 
  -1   1  12       61.94       57.29      3.81 o 
   0   1  12       25.37       26.54      2.76 o 
   1   1  12        3.74        6.38      1.48 o 
   2   1  12        3.67        3.12      2.17 o 
  -6   2  12        5.64        5.12      1.84 o 
  -5   2  12       62.48       65.31      4.34 o 
  -4   2  12       35.60       36.79      3.15 o 
  -3   2  12        7.41       13.27      2.10 o 
  -2   2  12        3.74        3.68      1.31 o 
  -1   2  12        2.76        4.47      1.45 o 
   0   2  12        0.41        0.00      1.25 o 
   1   2  12        0.51        0.35      0.91 o 
  -5   3  12       86.45       86.86      4.86 o 
  -4   3  12        9.62       11.30      1.97 o 
  -3   3  12      102.23       98.03      4.73 o 
  -2   3  12        9.11       12.88      1.84 o 
  -1   3  12       55.04       61.50      3.68 o 
   0   3  12        1.37        0.31      1.12 o 
  -1  -8  13       34.73       37.00      2.56 o 
   0  -8  13       15.55       17.27      1.61 o 
   1  -8  13        1.59        2.26      0.97 o 
   2  -8  13       68.69       66.53      2.84 o 
   3  -8  13       12.63       12.46      1.42 o 
  -2  -7  13       10.22       11.30      2.23 o 
  -1  -7  13       17.63       25.76      2.89 o 
   0  -7  13        1.27        1.58      1.31 o 
   1  -7  13        1.95        2.76      1.45 o 
   2  -7  13        1.63        1.71      1.45 o 
   3  -7  13      159.16      178.19      7.62 o 
   4  -7  13       26.00       34.96      3.42 o 
  -1  -6  13        3.20        4.60      2.10 o 
   0  -6  13        0.37       -0.92      1.31 o 
   1  -6  13       24.51       27.07      3.55 o 
   2  -6  13        0.40        0.79      1.45 o 
   3  -6  13       68.47       77.40      5.65 o 
  -4  -5  13       38.83       39.82      4.34 o 
  -3  -5  13        6.91       10.64      2.50 o 
  -2  -5  13       24.04       25.23      3.42 o 
  -1  -5  13        3.74        2.10      1.71 o 
   0  -5  13        1.49        2.37      1.71 o 
   1  -5  13       64.22       63.21      4.99 o 
   2  -5  13        2.86        6.57      2.10 o 
   3  -5  13       84.97       83.97      5.91 o 
   4  -5  13        0.81        1.45      1.71 o 
  -4  -4  13      136.69      142.05      7.75 o 
  -3  -4  13        0.06       -0.53      1.18 o 
  -2  -4  13       11.55       13.40      2.63 o 
  -1  -4  13        0.00        0.13      1.31 o 
   0  -4  13       13.29       14.59      2.63 o 
   1  -4  13        0.96        1.45      1.45 o 
   2  -4  13        7.03       11.04      2.50 o 
   3  -4  13        7.17        5.52      2.10 o 
   4  -4  13        2.34        4.07      2.10 o 
  -5  -3  13        0.03        0.13      1.58 o 
  -4  -3  13       82.62       86.99      5.78 o 
  -3  -3  13        2.57        1.71      1.45 o 
  -2  -3  13       81.04       88.83      5.52 o 
  -1  -3  13        8.96        5.39      1.97 o 
   0  -3  13       12.41       10.38      2.37 o 
   1  -3  13       23.82       23.65      3.15 o 
   2  -3  13        8.80        7.49      2.23 o 
   3  -3  13        0.04       -0.66      1.31 o 
  -5  -2  13        6.10        5.39      2.10 o 
  -4  -2  13      109.25      113.41      6.44 o 
  -3  -2  13        2.40        3.29      1.71 o 
  -2  -2  13       25.71       30.75      3.42 o 
  -1  -2  13        1.16       -1.05      1.05 o 
   0  -2  13       83.40       76.48      5.12 o 
   1  -2  13      344.54      324.32     12.09 o 
   2  -2  13       21.32       16.43      2.76 o 
   3  -2  13        2.20        0.66      1.58 o 
  -5  -1  13        0.06        0.79      1.45 o 
  -4  -1  13       95.22       86.60      5.39 o 
  -3  -1  13       41.42       44.94      3.94 o 
  -2  -1  13       12.09       12.88      2.37 o 
  -1  -1  13        0.03       -0.92      0.92 o 
   0  -1  13       82.42       85.02      5.26 o 
   1  -1  13       13.75        9.99      2.23 o 
   2  -1  13       26.05       33.25      3.68 o 
  -5   0  13       12.48       11.30      2.50 o 
  -4   0  13       24.15       19.71      2.76 o 
  -3   0  13       40.16       41.53      3.68 o 
  -2   0  13       13.35       11.70      2.23 o 
  -1   0  13       18.23       18.66      2.50 o 
   0   0  13        2.21        3.15      1.58 o 
   1   0  13       15.09       14.72      2.50 o 
  -4   1  13        0.09       -0.66      1.05 o 
  -3   1  13        0.03       -0.79      1.05 o 
  -2   1  13        0.33       -0.13      1.05 o 
  -1   1  13       29.22       27.60      2.89 o 
   0   1  13        9.06        6.96      1.84 o 
   0  -6  14        8.34        5.52      2.37 o 
  -1  -5  14        3.62        2.50      1.84 o 
   0  -5  14       19.36       20.11      3.29 o 
   1  -5  14        3.64        2.23      1.97 o 
  -2  -4  14        0.00       -0.79      1.31 o 
  -1  -4  14        1.12        3.42      1.71 o 
   0  -4  14        1.85        2.23      1.71 o 
   1  -4  14       24.14       22.21      3.29 o 
  -2  -3  14       15.88       18.40      3.02 o 
  -1  -3  14       48.00       51.78      4.60 o 
   0  -3  14        0.94        1.31      1.58 o 
  -2  -2  14       64.93       63.87      4.86 o 
  -1  -2  14       10.25        6.44      2.10 o 
                                                 
